# Supplementary material for: The Pentatricopeptide Repeat Protein MEF100 Is Required for the Editing of Four Mitochondrial Editing Sites in Arabidopsis
Source: Cells. 2021 Feb 22;10(2):468. doi: 10.3390/cells10020468 (PMC7926422; doi:10.3390/cells10020468)
Supplement: Supplementary file 1 [file cells-10-00468-s001.zip]

Archive with 8 entries (7 files):
- cells-1079802-SI-layout/
- cells-1079802-SI-layout/Figure S1.pdf
- cells-1079802-SI-layout/Figure S2.pdf
- cells-1079802-SI-layout/Figure S3.pdf
- cells-1079802-SI-layout/Figure S4.pdf
- cells-1079802-SI-layout/Table S1.xlsx
- cells-1079802-SI-layout/Table S2.xls
- cells-1079802-SI-layout/Table S3.xlsx
