# Supplementary material for: The Pentatricopeptide Repeat Protein MEF100 Is Required for the Editing of Four Mitochondrial Editing Sites in Arabidopsis
Source: Cells. 2021 Feb 22;10(2):468. doi: 10.3390/cells10020468 (PMC7926422; doi:10.3390/cells10020468)
Supplement: Supplementary file 1 [file cells-10-00468-s001.zip › cells-1079802-SI-layout/Table S1.xlsx]

## Sheet: Sheet1
Table S1. List of primers used in this work
name	sequence
Mef100_859F	TCCGCAAGAGCTTTGTTAGAA
Mef100_2211R	GTGGCAATCCCCACAGAC
mef100_1865F	CGAAGCTGCAAATGTTCGTA
pGWB1_C-terminal_R-1	CGAGCTCCCTCTAGATCACC
mef100_ups_attB_F	GGGGACAAGTTTGTACAAAAAAGCAGGCTTTTTTGTTTTGCTTTGTTCTTATCT
mef100-stop_attBR	GGGGACCACTTTGTACAAGAAAGCTGGGTCTTATGAACCCTCACTGACCTC
nad1-224-F	GAATGGCTCCAGTGGCTACA
nad1-861-RV1	AAATGCTGCACGGACCCATA
nad4-176-F	TCGACTCTTCTACGGCCAAA
nad4-830-RV1	AGTGTCGCTTCGGGAAACAT
nad7-382-F	TTAACTCCGTTCCTGTGGGC
nad7-1004-RV1	TTAGGTGCTTCAACTGCGGT
ccmFN2-88-F	GCGAACACAGTGGTCTCTGA
ccmFN2-500-RV1	GCCTGCTGCTTCATCTGGTA
