# Supplementary material for: The Pentatricopeptide Repeat Protein MEF100 Is Required for the Editing of Four Mitochondrial Editing Sites in Arabidopsis
Source: Cells. 2021 Feb 22;10(2):468. doi: 10.3390/cells10020468 (PMC7926422; doi:10.3390/cells10020468)
Supplement: Supplementary file 1 [file cells-10-00468-s001.zip › cells-1079802-SI-layout/Table S2.xls]

## Sheet: Table S2-known_edf_db_expanded_
Protein_AGI	Protein_name	motif_class	motif_position	target	nucleotide	motif_sequence	start	end	Location
AT1G05750.1	CLB19	P1	1	clpP_Athaliana_594	A	TVSWTSRINLLTRNGRLAEAAKEFSDMTLAGVEPN	36	70	cp
AT1G05750.1	CLB19	L1	2	clpP_Athaliana_594	G	HITFIALLSGCGDFTSGSEALGDLLHGYACKLGLDRNH	71	108	cp
AT1G05750.1	CLB19	S1	3	clpP_Athaliana_594	A	VMVGTAIIGMYSKRGRFKKARLVFDYMEDKN	109	139	cp
AT1G05750.1	CLB19	SS	4	clpP_Athaliana_594	A	SVTWNTMIDGYMRSGQVDNAAKMFDKMPERD	140	170	cp
AT1G05750.1	CLB19	P1	5	clpP_Athaliana_594	G	LISWTAMINGFVKKGYQEEALLWFREMQISGVKPD	171	205	cp
AT1G05750.1	CLB19	L1	6	clpP_Athaliana_594	C	YVAIIAALNACTNLGALSFGLWVHRYVLSQDFKNN	206	240	cp
AT1G05750.1	CLB19	S1	7	clpP_Athaliana_594	C	VRVSNSLIDLYCRCGCVEFARQVFYNMEKRT	241	271	cp
AT1G05750.1	CLB19	P2	8	clpP_Athaliana_594	C	VVSWNSVIVGFAANGNAHESLVYFRKMQEKGFKPD	272	306	cp
AT1G05750.1	CLB19	L2	9	clpP_Athaliana_594	A	AVTFTGALTACSHVGLVEEGLRYFQIMKCDYRISPR	307	342	cp
AT1G05750.1	CLB19	S2	10	clpP_Athaliana_594	A	IEHYGCLVDLYSRAGRLEDALKLVQSMPMKPN	343	374	cp
AT1G05750.1	CLB19	E1	11	clpP_Athaliana_594	G	EVVIGSLLAACSNHGNNIVLAERLMKHLTDLNVKS	375	409	cp
AT1G05750.1	CLB19	E2	12	clpP_Athaliana_594	C	HSNYVILSNMYAADGKWEGASKMRRKMKGLGLKK	410	443	cp
AT1G05750.1	CLB19	E+	13	clpP_Athaliana_594	T	QPGFSSIEIDDCMHVFMAGDNAHVETTYIREVLELISSDLRLQGCVVETLAGDLLNA	444	500	cp
AT1G05750.1	CLB19	P1	1	rpoA_Athaliana_205	A	TVSWTSRINLLTRNGRLAEAAKEFSDMTLAGVEPN	36	70	cp
AT1G05750.1	CLB19	L1	2	rpoA_Athaliana_205	C	HITFIALLSGCGDFTSGSEALGDLLHGYACKLGLDRNH	71	108	cp
AT1G05750.1	CLB19	S1	3	rpoA_Athaliana_205	A	VMVGTAIIGMYSKRGRFKKARLVFDYMEDKN	109	139	cp
AT1G05750.1	CLB19	SS	4	rpoA_Athaliana_205	C	SVTWNTMIDGYMRSGQVDNAAKMFDKMPERD	140	170	cp
AT1G05750.1	CLB19	P1	5	rpoA_Athaliana_205	G	LISWTAMINGFVKKGYQEEALLWFREMQISGVKPD	171	205	cp
AT1G05750.1	CLB19	L1	6	rpoA_Athaliana_205	T	YVAIIAALNACTNLGALSFGLWVHRYVLSQDFKNN	206	240	cp
AT1G05750.1	CLB19	S1	7	rpoA_Athaliana_205	G	VRVSNSLIDLYCRCGCVEFARQVFYNMEKRT	241	271	cp
AT1G05750.1	CLB19	P2	8	rpoA_Athaliana_205	C	VVSWNSVIVGFAANGNAHESLVYFRKMQEKGFKPD	272	306	cp
AT1G05750.1	CLB19	L2	9	rpoA_Athaliana_205	A	AVTFTGALTACSHVGLVEEGLRYFQIMKCDYRISPR	307	342	cp
AT1G05750.1	CLB19	S2	10	rpoA_Athaliana_205	A	IEHYGCLVDLYSRAGRLEDALKLVQSMPMKPN	343	374	cp
AT1G05750.1	CLB19	E1	11	rpoA_Athaliana_205	A	EVVIGSLLAACSNHGNNIVLAERLMKHLTDLNVKS	375	409	cp
AT1G05750.1	CLB19	E2	12	rpoA_Athaliana_205	A	HSNYVILSNMYAADGKWEGASKMRRKMKGLGLKK	410	443	cp
AT1G05750.1	CLB19	E+	13	rpoA_Athaliana_205	T	QPGFSSIEIDDCMHVFMAGDNAHVETTYIREVLELISSDLRLQGCVVETLAGDLLNA	444	500	cp
AT1G06140.1	MEF3	L1	1	atp4_89	A	VNRARALLTILSQAKTLNHTQQVHAKVIIHGFEDE	4	38	mt
AT1G06140.1	MEF3	S1	2	atp4_89	A	VVLGSSLTNAYIQSNRLDFATSSFNRIPCWKRN	39	71	mt
AT1G06140.1	MEF3	P1	3	atp4_89	G	RHSWNTILSGYSKSKTCCYSDVLLLYNRMRRHCDGVD	72	108	mt
AT1G06140.1	MEF3	L1	4	atp4_89	T	SFNLVFAIKACVGLGLLENGILIHGLAMKNGLDKD	109	143	mt
AT1G06140.1	MEF3	S1	5	atp4_89	T	DYVAPSLVEMYAQLGTMESAQKVFDEIPVRN	144	174	mt
AT1G06140.1	MEF3	P1	6	atp4_89	C	SVLWGVLMKGYLKYSKDPEVFRLFCLMRDTGLALD	175	209	mt
AT1G06140.1	MEF3	L1	7	atp4_89	G	ALTLICLVKACGNVFAGKVGKCVHGVSIRRSFIDQS	210	245	mt
AT1G06140.1	MEF3	S1	8	atp4_89	A	DYLQASIIDMYVKCRLLDNARKLFETSVDRN	246	276	mt
AT1G06140.1	MEF3	P1	9	atp4_89	A	VVMWTTLISGFAKCERAVEAFDLFRQMLRESILPN	277	311	mt
AT1G06140.1	MEF3	L1	10	atp4_89	G	QCTLAAILVSCSSLGSLRHGKSVHGYMIRNGIEMD	312	346	mt
AT1G06140.1	MEF3	S1	11	atp4_89	A	AVNFTSFIDMYARCGNIQMARTVFDMMPERN	347	377	mt
AT1G06140.1	MEF3	P2	12	atp4_89	A	VISWSSMINAFGINGLFEEALDCFHKMKSQNVVPN	378	412	mt
AT1G06140.1	MEF3	L2	13	atp4_89	G	SVTFVSLLSACSHSGNVKEGWKQFESMTRDYGVVPE	413	448	mt
AT1G06140.1	MEF3	S2	14	atp4_89	A	EEHYACMVDLLGRAGEIGEAKSFIDNMPVKPM	449	480	mt
AT1G06140.1	MEF3	E1	15	atp4_89	T	ASAWGALLSACRIHKEVDLAGEIAEKLLSMEPEK	481	514	mt
AT1G06140.1	MEF3	E2	16	atp4_89	C	SSVYVLLSNIYADAGMWEMVNCVRRKMGIKGYRK	515	548	mt
AT1G08070.1	OTP82	L1	1	ndhB_Athaliana_835	A	SIRNHPSLSLLHNCKTLQSLRIIHAQMIKIGLHNT	30	64	cp
AT1G08070.1	OTP82	S1i	2	ndhB_Athaliana_835	A	NYALSKLIEFCILSPHFEGLPYAISVFKTIQEPN	65	98	cp
AT1G08070.1	OTP82	P1	3	ndhB_Athaliana_835	G	LLIWNTMFRGHALSSDPVSALKLYVCMISLGLLPN	99	133	cp
AT1G08070.1	OTP82	L1	4	ndhB_Athaliana_835	T	SYTFPFVLKSCAKSKAFKEGQQIHGHVLKLGCDLD	134	168	cp
AT1G08070.1	OTP82	S1	5	ndhB_Athaliana_835	A	LYVHTSLISMYVQNGRLEDAHKVFDKSPHRD	169	199	cp
AT1G08070.1	OTP82	SS	6	ndhB_Athaliana_835	G	VVSYTALIKGYASRGYIENAQKLFDEIPVKD	200	230	cp
AT1G08070.1	OTP82	P1	7	ndhB_Athaliana_835	C	VVSWNAMISGYAETGNYKEALELFKDMMKTNVRPD	231	265	cp
AT1G08070.1	OTP82	L1	8	ndhB_Athaliana_835	T	ESTMVTVVSACAQSGSIELGRQVHLWIDDHGFGSN	266	300	cp
AT1G08070.1	OTP82	S1	9	ndhB_Athaliana_835	G	LKIVNALIDLYSKCGELETACGLFERLPYKD	301	331	cp
AT1G08070.1	OTP82	P1	10	ndhB_Athaliana_835	C	VISWNTLIGGYTHMNLYKEALLLFQEMLRSGETPN	332	366	cp
AT1G08070.1	OTP82	L1	11	ndhB_Athaliana_835	T	DVTMLSILPACAHLGAIDIGRWIHVYIDKRLKGVTNA	367	403	cp
AT1G08070.1	OTP82	S1	12	ndhB_Athaliana_835	T	SSLRTSLIDMYAKCGDIEAAHQVFNSILHKS	404	434	cp
AT1G08070.1	OTP82	P2	13	ndhB_Athaliana_835	C	LSSWNAMIFGFAMHGRADASFDLFSRMRKIGIQPD	435	469	cp
AT1G08070.1	OTP82	L2	14	ndhB_Athaliana_835	A	DITFVGLLSACSHSGMLDLGRHIFRTMTQDYKMTPK	470	505	cp
AT1G08070.1	OTP82	S2	15	ndhB_Athaliana_835	G	LEHYGCMIDLLGHSGLFKEAEEMINMMEMEPD	506	537	cp
AT1G08070.1	OTP82	E1	16	ndhB_Athaliana_835	C	GVIWCSLLKACKMHGNVELGESFAENLIKIEPEN	538	571	cp
AT1G08070.1	OTP82	E2	17	ndhB_Athaliana_835	T	PGSYVLLSNIYASAGRWNEVAKTRALLNDKGMKK	572	605	cp
AT1G08070.1	OTP82	DYW	18	ndhB_Athaliana_835	T	VPGCSSIEIDSVVHEFIIGDKFHPRNREIYGMLEEMEVLLEKAGFVPDTSEVLQEMEEEWKEGALRHHSEKLAIAFGLISTKPGTKLTIVKNLRVCRNCHEATKLISKIYKREIIARDRTRFHHFRDGVCSCNDYW	606	741	cp
AT1G08070.1	OTP82	L1	1	ndhG_Athaliana_52	T	SIRNHPSLSLLHNCKTLQSLRIIHAQMIKIGLHNT	30	64	cp
AT1G08070.1	OTP82	S1i	2	ndhG_Athaliana_52	T	NYALSKLIEFCILSPHFEGLPYAISVFKTIQEPN	65	98	cp
AT1G08070.1	OTP82	P1	3	ndhG_Athaliana_52	T	LLIWNTMFRGHALSSDPVSALKLYVCMISLGLLPN	99	133	cp
AT1G08070.1	OTP82	L1	4	ndhG_Athaliana_52	T	SYTFPFVLKSCAKSKAFKEGQQIHGHVLKLGCDLD	134	168	cp
AT1G08070.1	OTP82	S1	5	ndhG_Athaliana_52	A	LYVHTSLISMYVQNGRLEDAHKVFDKSPHRD	169	199	cp
AT1G08070.1	OTP82	SS	6	ndhG_Athaliana_52	G	VVSYTALIKGYASRGYIENAQKLFDEIPVKD	200	230	cp
AT1G08070.1	OTP82	P1	7	ndhG_Athaliana_52	T	VVSWNAMISGYAETGNYKEALELFKDMMKTNVRPD	231	265	cp
AT1G08070.1	OTP82	L1	8	ndhG_Athaliana_52	T	ESTMVTVVSACAQSGSIELGRQVHLWIDDHGFGSN	266	300	cp
AT1G08070.1	OTP82	S1	9	ndhG_Athaliana_52	T	LKIVNALIDLYSKCGELETACGLFERLPYKD	301	331	cp
AT1G08070.1	OTP82	P1	10	ndhG_Athaliana_52	T	VISWNTLIGGYTHMNLYKEALLLFQEMLRSGETPN	332	366	cp
AT1G08070.1	OTP82	L1	11	ndhG_Athaliana_52	T	DVTMLSILPACAHLGAIDIGRWIHVYIDKRLKGVTNA	367	403	cp
AT1G08070.1	OTP82	S1	12	ndhG_Athaliana_52	C	SSLRTSLIDMYAKCGDIEAAHQVFNSILHKS	404	434	cp
AT1G08070.1	OTP82	P2	13	ndhG_Athaliana_52	T	LSSWNAMIFGFAMHGRADASFDLFSRMRKIGIQPD	435	469	cp
AT1G08070.1	OTP82	L2	14	ndhG_Athaliana_52	G	DITFVGLLSACSHSGMLDLGRHIFRTMTQDYKMTPK	470	505	cp
AT1G08070.1	OTP82	S2	15	ndhG_Athaliana_52	G	LEHYGCMIDLLGHSGLFKEAEEMINMMEMEPD	506	537	cp
AT1G08070.1	OTP82	E1	16	ndhG_Athaliana_52	G	GVIWCSLLKACKMHGNVELGESFAENLIKIEPEN	538	571	cp
AT1G08070.1	OTP82	E2	17	ndhG_Athaliana_52	A	PGSYVLLSNIYASAGRWNEVAKTRALLNDKGMKK	572	605	cp
AT1G08070.1	OTP82	DYW	18	ndhG_Athaliana_52	T	VPGCSSIEIDSVVHEFIIGDKFHPRNREIYGMLEEMEVLLEKAGFVPDTSEVLQEMEEEWKEGALRHHSEKLAIAFGLISTKPGTKLTIVKNLRVCRNCHEATKLISKIYKREIIARDRTRFHHFRDGVCSCNDYW	606	741	cp
AT1G11290.1	CRR22	S1	1	ndhB_Athaliana_745	A	HFFQTKLVSLFCRYGSVDEAARVFEPIDSKL	69	99	cp
AT1G11290.1	CRR22	P1	2	ndhB_Athaliana_745	A	NVLYHTMLKGFAKVSDLDKALQFFVRMRYDDVEPV	100	134	cp
AT1G11290.1	CRR22	L1	3	ndhB_Athaliana_745	G	VYNFTYLLKVCGDEAELRVGKEIHGLLVKSGFSLD	135	169	cp
AT1G11290.1	CRR22	S1	4	ndhB_Athaliana_745	C	LFAMTGLENMYAKCRQVNEARKVFDRMPERD	170	200	cp
AT1G11290.1	CRR22	P1	5	ndhB_Athaliana_745	T	LVSWNTIVAGYSQNGMARMALEMVKSMCEENLKPS	201	235	cp
AT1G11290.1	CRR22	L1	6	ndhB_Athaliana_745	T	FITIVSVLPAVSALRLISVGKEIHGYAMRSGFDSL	236	270	cp
AT1G11290.1	CRR22	S1	7	ndhB_Athaliana_745	T	VNISTALVDMYAKCGSLETARQLFDGMLERN	271	301	cp
AT1G11290.1	CRR22	P1	8	ndhB_Athaliana_745	C	VVSWNSMIDAYVQNENPKEAMLIFQKMLDEGVKPT	302	336	cp
AT1G11290.1	CRR22	L1	9	ndhB_Athaliana_745	C	DVSVMGALHACADLGDLERGRFIHKLSVELGLDRN	337	371	cp
AT1G11290.1	CRR22	S1	10	ndhB_Athaliana_745	C	VSVVNSLISMYCKCKEVDTAASMFGKLQSRT	372	402	cp
AT1G11290.1	CRR22	P1	11	ndhB_Athaliana_745	T	LVSWNAMILGFAQNGRPIDALNYFSQMRSRTVKPD	403	437	cp
AT1G11290.1	CRR22	L1	12	ndhB_Athaliana_745	A	TFTYVSVITAIAELSITHHAKWIHGVVMRSCLDKN	438	472	cp
AT1G11290.1	CRR22	S1	13	ndhB_Athaliana_745	G	VFVTTALVDMYAKCGAIMIARLIFDMMSERH	473	503	cp
AT1G11290.1	CRR22	P2	14	ndhB_Athaliana_745	C	VTTWNAMIDGYGTHGFGKAALELFEEMQKGTIKPN	504	538	cp
AT1G11290.1	CRR22	L2	15	ndhB_Athaliana_745	C	GVTFLSVISACSHSGLVEAGLKCFYMMKENYSIELS	539	574	cp
AT1G11290.1	CRR22	S2	16	ndhB_Athaliana_745	C	MDHYGAMVDLLGRAGRLNEAWDFIMQMPVKPA	575	606	cp
AT1G11290.1	CRR22	E1	17	ndhB_Athaliana_745	C	VNVYGAMLGACQIHKNVNFAEKAAERLFELNPDD	607	640	cp
AT1G11290.1	CRR22	E2	18	ndhB_Athaliana_745	T	GGYHVLLANIYRAASMWEKVGQVRVSMLRQGLRK	641	674	cp
AT1G11290.1	CRR22	DYW	19	ndhB_Athaliana_745	T	TPGCSMVEIKNEVHSFFSGSTAHPDSKKIYAFLEKLICHIKEAGYVPDTNLVLGVENDVKEQLLSTHSEKLAISFGLLNTTAGTTIHVRKNLRVCADCHNATKYISLVTGREIVVRDMQRFHHFKNGACSCGDYW	675	809	cp
AT1G11290.1	CRR22	S1	1	ndhD_Athaliana_913	T	HFFQTKLVSLFCRYGSVDEAARVFEPIDSKL	69	99	cp
AT1G11290.1	CRR22	P1	2	ndhD_Athaliana_913	A	NVLYHTMLKGFAKVSDLDKALQFFVRMRYDDVEPV	100	134	cp
AT1G11290.1	CRR22	L1	3	ndhD_Athaliana_913	T	VYNFTYLLKVCGDEAELRVGKEIHGLLVKSGFSLD	135	169	cp
AT1G11290.1	CRR22	S1	4	ndhD_Athaliana_913	G	LFAMTGLENMYAKCRQVNEARKVFDRMPERD	170	200	cp
AT1G11290.1	CRR22	P1	5	ndhD_Athaliana_913	C	LVSWNTIVAGYSQNGMARMALEMVKSMCEENLKPS	201	235	cp
AT1G11290.1	CRR22	L1	6	ndhD_Athaliana_913	A	FITIVSVLPAVSALRLISVGKEIHGYAMRSGFDSL	236	270	cp
AT1G11290.1	CRR22	S1	7	ndhD_Athaliana_913	G	VNISTALVDMYAKCGSLETARQLFDGMLERN	271	301	cp
AT1G11290.1	CRR22	P1	8	ndhD_Athaliana_913	C	VVSWNSMIDAYVQNENPKEAMLIFQKMLDEGVKPT	302	336	cp
AT1G11290.1	CRR22	L1	9	ndhD_Athaliana_913	T	DVSVMGALHACADLGDLERGRFIHKLSVELGLDRN	337	371	cp
AT1G11290.1	CRR22	S1	10	ndhD_Athaliana_913	T	VSVVNSLISMYCKCKEVDTAASMFGKLQSRT	372	402	cp
AT1G11290.1	CRR22	P1	11	ndhD_Athaliana_913	C	LVSWNAMILGFAQNGRPIDALNYFSQMRSRTVKPD	403	437	cp
AT1G11290.1	CRR22	L1	12	ndhD_Athaliana_913	A	TFTYVSVITAIAELSITHHAKWIHGVVMRSCLDKN	438	472	cp
AT1G11290.1	CRR22	S1	13	ndhD_Athaliana_913	A	VFVTTALVDMYAKCGAIMIARLIFDMMSERH	473	503	cp
AT1G11290.1	CRR22	P2	14	ndhD_Athaliana_913	C	VTTWNAMIDGYGTHGFGKAALELFEEMQKGTIKPN	504	538	cp
AT1G11290.1	CRR22	L2	15	ndhD_Athaliana_913	A	GVTFLSVISACSHSGLVEAGLKCFYMMKENYSIELS	539	574	cp
AT1G11290.1	CRR22	S2	16	ndhD_Athaliana_913	T	MDHYGAMVDLLGRAGRLNEAWDFIMQMPVKPA	575	606	cp
AT1G11290.1	CRR22	E1	17	ndhD_Athaliana_913	C	VNVYGAMLGACQIHKNVNFAEKAAERLFELNPDD	607	640	cp
AT1G11290.1	CRR22	E2	18	ndhD_Athaliana_913	T	GGYHVLLANIYRAASMWEKVGQVRVSMLRQGLRK	641	674	cp
AT1G11290.1	CRR22	DYW	19	ndhD_Athaliana_913	C	TPGCSMVEIKNEVHSFFSGSTAHPDSKKIYAFLEKLICHIKEAGYVPDTNLVLGVENDVKEQLLSTHSEKLAISFGLLNTTAGTTIHVRKNLRVCADCHNATKYISLVTGREIVVRDMQRFHHFKNGACSCGDYW	675	809	cp
AT1G11290.1	CRR22	S1	1	rpoB_Athaliana_778	A	HFFQTKLVSLFCRYGSVDEAARVFEPIDSKL	69	99	cp
AT1G11290.1	CRR22	P1	2	rpoB_Athaliana_778	T	NVLYHTMLKGFAKVSDLDKALQFFVRMRYDDVEPV	100	134	cp
AT1G11290.1	CRR22	L1	3	rpoB_Athaliana_778	A	VYNFTYLLKVCGDEAELRVGKEIHGLLVKSGFSLD	135	169	cp
AT1G11290.1	CRR22	S1	4	rpoB_Athaliana_778	T	LFAMTGLENMYAKCRQVNEARKVFDRMPERD	170	200	cp
AT1G11290.1	CRR22	P1	5	rpoB_Athaliana_778	C	LVSWNTIVAGYSQNGMARMALEMVKSMCEENLKPS	201	235	cp
AT1G11290.1	CRR22	L1	6	rpoB_Athaliana_778	T	FITIVSVLPAVSALRLISVGKEIHGYAMRSGFDSL	236	270	cp
AT1G11290.1	CRR22	S1	7	rpoB_Athaliana_778	A	VNISTALVDMYAKCGSLETARQLFDGMLERN	271	301	cp
AT1G11290.1	CRR22	P1	8	rpoB_Athaliana_778	T	VVSWNSMIDAYVQNENPKEAMLIFQKMLDEGVKPT	302	336	cp
AT1G11290.1	CRR22	L1	9	rpoB_Athaliana_778	T	DVSVMGALHACADLGDLERGRFIHKLSVELGLDRN	337	371	cp
AT1G11290.1	CRR22	S1	10	rpoB_Athaliana_778	C	VSVVNSLISMYCKCKEVDTAASMFGKLQSRT	372	402	cp
AT1G11290.1	CRR22	P1	11	rpoB_Athaliana_778	T	LVSWNAMILGFAQNGRPIDALNYFSQMRSRTVKPD	403	437	cp
AT1G11290.1	CRR22	L1	12	rpoB_Athaliana_778	A	TFTYVSVITAIAELSITHHAKWIHGVVMRSCLDKN	438	472	cp
AT1G11290.1	CRR22	S1	13	rpoB_Athaliana_778	G	VFVTTALVDMYAKCGAIMIARLIFDMMSERH	473	503	cp
AT1G11290.1	CRR22	P2	14	rpoB_Athaliana_778	T	VTTWNAMIDGYGTHGFGKAALELFEEMQKGTIKPN	504	538	cp
AT1G11290.1	CRR22	L2	15	rpoB_Athaliana_778	T	GVTFLSVISACSHSGLVEAGLKCFYMMKENYSIELS	539	574	cp
AT1G11290.1	CRR22	S2	16	rpoB_Athaliana_778	C	MDHYGAMVDLLGRAGRLNEAWDFIMQMPVKPA	575	606	cp
AT1G11290.1	CRR22	E1	17	rpoB_Athaliana_778	T	VNVYGAMLGACQIHKNVNFAEKAAERLFELNPDD	607	640	cp
AT1G11290.1	CRR22	E2	18	rpoB_Athaliana_778	A	GGYHVLLANIYRAASMWEKVGQVRVSMLRQGLRK	641	674	cp
AT1G11290.1	CRR22	DYW	19	rpoB_Athaliana_778	T	TPGCSMVEIKNEVHSFFSGSTAHPDSKKIYAFLEKLICHIKEAGYVPDTNLVLGVENDVKEQLLSTHSEKLAISFGLLNTTAGTTIHVRKNLRVCADCHNATKYISLVTGREIVVRDMQRFHHFKNGACSCGDYW	675	809	cp
AT1G18485.1	AEF2	L1	1	ndhB_Athaliana_148	A	REALGLLLQASGKRKDIEMGRKIHQLVSGSTRLRND	84	119	cp
AT1G18485.1	AEF2	S1	2	ndhB_Athaliana_148	A	DVLCTRIITMYAMCGSPDDSRFVFDALRSKN	120	150	cp
AT1G18485.1	AEF2	P1	3	ndhB_Athaliana_148	T	LFQWNAVISSYSRNELYDEVLETFIEMISTTDLLPD	151	186	cp
AT1G18485.1	AEF2	L1	4	ndhB_Athaliana_148	T	HFTYPCVIKACAGMSDVGIGLAVHGLVVKTGLVED	187	221	cp
AT1G18485.1	AEF2	S1	5	ndhB_Athaliana_148	C	VFVGNALVSFYGTHGFVTDALQLFDIMPERN	222	252	cp
AT1G18485.1	AEF2	P1	6	ndhB_Athaliana_148	T	LVSWNSMIRVFSDNGFSEESFLLLGEMMEENGDGAFMPD	253	291	cp
AT1G18485.1	AEF2	L1	7	ndhB_Athaliana_148	T	VATLVTVLPVCAREREIGLGKGVHGWAVKLRLDKE	292	326	cp
AT1G18485.1	AEF2	S1	8	ndhB_Athaliana_148	C	LVLNNALMDMYSKCGCITNAQMIFKMNNNKN	327	357	cp
AT1G18485.1	AEF2	P1	9	ndhB_Athaliana_148	T	VVSWNTMVGGFSAEGDTHGTFDVLRQMLAGGEDVKAD	358	394	cp
AT1G18485.1	AEF2	L1	10	ndhB_Athaliana_148	T	EVTILNAVPVCFHESFLPSLKELHCYSLKQEFVYN	395	429	cp
AT1G18485.1	AEF2	S1	11	ndhB_Athaliana_148	C	ELVANAFVASYAKCGSLSYAQRVFHGIRSKT	430	460	cp
AT1G18485.1	AEF2	P1	12	ndhB_Athaliana_148	T	VNSWNALIGGHAQSNDPRLSLDAHLQMKISGLLPD	461	495	cp
AT1G18485.1	AEF2	L1	13	ndhB_Athaliana_148	G	SFTVCSLLSACSKLKSLRLGKEVHGFIIRNWLERD	496	530	cp
AT1G18485.1	AEF2	S1	14	ndhB_Athaliana_148	A	LFVYLSVLSLYIHCGELCTVQALFDAMEDKS	531	561	cp
AT1G18485.1	AEF2	P1	15	ndhB_Athaliana_148	T	LVSWNTVITGYLQNGFPDRALGVFRQMVLYGIQLC	562	596	cp
AT1G18485.1	AEF2	L1	16	ndhB_Athaliana_148	G	GISMMPVFGACSLLPSLRLGREAHAYALKHLLEDD	597	631	cp
AT1G18485.1	AEF2	S1	17	ndhB_Athaliana_148	A	AFIACSLIDMYAKNGSITQSSKVFNGLKEKS	632	662	cp
AT1G18485.1	AEF2	P2	18	ndhB_Athaliana_148	T	TASWNAMIMGYGIHGLAKEAIKLFEEMQRTGHNPD	663	697	cp
AT1G18485.1	AEF2	L2	19	ndhB_Athaliana_148	C	DLTFLGVLTACNHSGLIHEGLRYLDQMKSSFGLKPN	698	733	cp
AT1G18485.1	AEF2	S2	20	ndhB_Athaliana_148	G	LKHYACVIDMLGRAGQLDKALRVVAEEMSEEAD	734	766	cp
AT1G18485.1	AEF2	E1	21	ndhB_Athaliana_148	A	VGIWKSLLSSCRIHQNLEMGEKVAAKLFELEPEK	767	800	cp
AT1G18485.1	AEF2	E2	22	ndhB_Athaliana_148	T	PENYVLLSNLYAGLGKWEDVRKVRQRMNEMSLRK	801	834	cp
AT1G18485.1	AEF2	DYW	23	ndhB_Athaliana_148	T	DAGCSWIELNRKVFSFVVGERFLDGFEEIKSLWSILEMKISKMGYRPDTMSVQHDLSEEEKIEQLRGHSEKLALTYGLIKTSEGTTIRVYKNLRICVDCHNAAKLISKVMEREIVVRDNKRFHHFKNGVCSCGDYW	835	970	cp
AT1G59720.1	CRR28	S1	1	ndhB_Athaliana_466	A	LFLYGKILQLSSSFSDVNYAFRVFDSIENHSS	83	114	cp
AT1G59720.1	CRR28	P1	2	ndhB_Athaliana_466	T	FMWNTLIRACAHDVSRKEEAFMLYRKMLERGESSPD	115	150	cp
AT1G59720.1	CRR28	L1	3	ndhB_Athaliana_466	C	KHTFPFVLKACAYIFGFSEGKQVHCQIVKHGFGGD	151	185	cp
AT1G59720.1	CRR28	S1	4	ndhB_Athaliana_466	T	VYVNNGLIHLYGSCGCLDLARKVFDEMPERS	186	216	cp
AT1G59720.1	CRR28	P1	5	ndhB_Athaliana_466	T	LVSWNSMIDALVRFGEYDSALQLFREMQRSFEPD	217	250	cp
AT1G59720.1	CRR28	L1	6	ndhB_Athaliana_466	T	GYTMQSVLSACAGLGSLSLGTWAHAFLLRKCDVDVAMD	251	288	cp
AT1G59720.1	CRR28	S1	7	ndhB_Athaliana_466	G	VLVKNSLIEMYCKCGSLRMAEQVFQGMQKRD	289	319	cp
AT1G59720.1	CRR28	P2	8	ndhB_Athaliana_466	T	LASWNAMILGFATHGRAEEAMNFFDRMVDKRENVRPN	320	356	cp
AT1G59720.1	CRR28	L2	9	ndhB_Athaliana_466	A	SVTFVGLLIACNHRGFVNKGRQYFDMMVRDYCIEPA	357	392	cp
AT1G59720.1	CRR28	S2	10	ndhB_Athaliana_466	G	LEHYGCIVDLIARAGYITEAIDMVMSMPMKPD	393	424	cp
AT1G59720.1	CRR28	E1	11	ndhB_Athaliana_466	C	AVIWRSLLDACCKKGASVELSEEIARNIIGTKEDNESSNGNC	425	466	cp
AT1G59720.1	CRR28	E2	12	ndhB_Athaliana_466	T	SGAYVLLSRVYASASRWNDVGIVRKLMSEHGIRK	467	500	cp
AT1G59720.1	CRR28	DYW	13	ndhB_Athaliana_466	C	EPGCSSIEINGISHEFFAGDTSHPQTKQIYQQLKVIDDRLRSIGYLPDRSQAPLVDATNDGSKEYSLRLHSERLAIAFGLINLPPQTPIRIFKNLRVCNDCHEVTKLISKVFNTEIIVRDRVRFHHFKDGSCSCLDYW	501	638	cp
AT1G59720.1	CRR28	S1	1	ndhD_Athaliana_904	A	LFLYGKILQLSSSFSDVNYAFRVFDSIENHSS	83	114	cp
AT1G59720.1	CRR28	P1	2	ndhD_Athaliana_904	T	FMWNTLIRACAHDVSRKEEAFMLYRKMLERGESSPD	115	150	cp
AT1G59720.1	CRR28	L1	3	ndhD_Athaliana_904	T	KHTFPFVLKACAYIFGFSEGKQVHCQIVKHGFGGD	151	185	cp
AT1G59720.1	CRR28	S1	4	ndhD_Athaliana_904	T	VYVNNGLIHLYGSCGCLDLARKVFDEMPERS	186	216	cp
AT1G59720.1	CRR28	P1	5	ndhD_Athaliana_904	A	LVSWNSMIDALVRFGEYDSALQLFREMQRSFEPD	217	250	cp
AT1G59720.1	CRR28	L1	6	ndhD_Athaliana_904	T	GYTMQSVLSACAGLGSLSLGTWAHAFLLRKCDVDVAMD	251	288	cp
AT1G59720.1	CRR28	S1	7	ndhD_Athaliana_904	G	VLVKNSLIEMYCKCGSLRMAEQVFQGMQKRD	289	319	cp
AT1G59720.1	CRR28	P2	8	ndhD_Athaliana_904	C	LASWNAMILGFATHGRAEEAMNFFDRMVDKRENVRPN	320	356	cp
AT1G59720.1	CRR28	L2	9	ndhD_Athaliana_904	A	SVTFVGLLIACNHRGFVNKGRQYFDMMVRDYCIEPA	357	392	cp
AT1G59720.1	CRR28	S2	10	ndhD_Athaliana_904	G	LEHYGCIVDLIARAGYITEAIDMVMSMPMKPD	393	424	cp
AT1G59720.1	CRR28	E1	11	ndhD_Athaliana_904	C	AVIWRSLLDACCKKGASVELSEEIARNIIGTKEDNESSNGNC	425	466	cp
AT1G59720.1	CRR28	E2	12	ndhD_Athaliana_904	T	SGAYVLLSRVYASASRWNDVGIVRKLMSEHGIRK	467	500	cp
AT1G59720.1	CRR28	DYW	13	ndhD_Athaliana_904	T	EPGCSSIEINGISHEFFAGDTSHPQTKQIYQQLKVIDDRLRSIGYLPDRSQAPLVDATNDGSKEYSLRLHSERLAIAFGLINLPPQTPIRIFKNLRVCNDCHEVTKLISKVFNTEIIVRDRVRFHHFKDGSCSCLDYW	501	638	cp
AT1G62260.1	MEF9	SS	1	nad7_200	C	FRATNKELNQMIRSGYIAEARDIFEKLEARN	40	70	mt
AT1G62260.1	MEF9	SS	2	nad7_200	T	TVTWNTMISGYVKRREMNQARKLFDVMPKRD	71	101	mt
AT1G62260.1	MEF9	SS	3	nad7_200	T	VVTWNTMISGYVSCGGIRFLEEARKLFDEMPSRD	102	135	mt
AT1G62260.1	MEF9	SS	4	nad7_200	C	SFSWNTMISGYAKNRRIGEALLLFEKMPERN	136	166	mt
AT1G62260.1	MEF9	SS	5	nad7_200	A	AVSWSAMITGFCQNGEVDSAVVLFRKMPVKD	167	197	mt
AT1G62260.1	MEF9	SS	6	nad7_200	A	SSPLCALVAGLIKNERLSEAAWVLGQYGSLVSGREDL	198	234	mt
AT1G62260.1	MEF9	SS	7	nad7_200	G	VYAYNTLIVGYGQRGQVEAARCLFDQIPDLC	235	265	mt
AT1G62260.1	MEF9	SS	8	nad7_200	C	VVSWNSMIKAYLKVGDVVSARLLFDQMKDRD	281	311	mt
AT1G62260.1	MEF9	SS	9	nad7_200	T	TISWNTMIDGYVHVSRMEDAFALFSEMPNRD	312	342	mt
AT1G62260.1	MEF9	SS	10	nad7_200	T	AHSWNMMVSGYASVGNVELARHYFEKTPEKH	343	373	mt
AT1G62260.1	MEF9	P1	11	nad7_200	T	TVSWNSIIAAYEKNKDYKEAVDLFIRMNIEGEKPD	374	408	mt
AT1G62260.1	MEF9	L1	12	nad7_200	A	PHTLTSLLSASTGLVNLRLGMQMHQIVVKTVIPD	409	442	mt
AT1G62260.1	MEF9	S1	13	nad7_200	C	VPVHNALITMYSRCGEIMESRRIFDEMKLKRE	443	474	mt
AT1G62260.1	MEF9	P2	14	nad7_200	C	VITWNAMIGGYAFHGNASEALNLFGSMKSNGIYPS	475	509	mt
AT1G62260.1	MEF9	L2	15	nad7_200	T	HITFVSVLNACAHAGLVDEAKAQFVSMMSVYKIEPQ	510	545	mt
AT1G62260.1	MEF9	S2	16	nad7_200	T	MEHYSSLVNVTSGQGQFEEAMYIITSMPFEPD	546	577	mt
AT1G62260.1	MEF9	E1	17	nad7_200	A	KTVWGALLDACRIYNNVGLAHVAAEAMSRLEPES	578	611	mt
AT1G62260.1	MEF9	E2	18	nad7_200	T	STPYVLLYNMYADMGLWDEASQVRMNMESKRIKK	612	645	mt
AT1G64310.1	OTP71	SS	1	ccmFN2_176	A	PYFATQLARFYALNDDLISARKLFDVFPERS	40	70	mt
AT1G64310.1	OTP71	P1	2	ccmFN2_176	C	VFLWNSIIRAYAKAHQFTTVLSLFSQILRSDTRPD	71	105	mt
AT1G64310.1	OTP71	L1	3	ccmFN2_176	C	NFTYACLARGFSESFDTKGLRCIHGIAIVSGLGFD	106	140	mt
AT1G64310.1	OTP71	S1	4	ccmFN2_176	G	QICGSAIVKAYSKAGLIVEASKLFCSIPDPD	141	171	mt
AT1G64310.1	OTP71	P1	5	ccmFN2_176	T	LALWNVMILGYGCCGFWDKGINLFNLMQHRGHQPN	172	206	mt
AT1G64310.1	OTP71	L1	6	ccmFN2_176	A	CYTMVALTSGLIDPSLLLVAWSVHAFCLKINLDSH	207	241	mt
AT1G64310.1	OTP71	S1	7	ccmFN2_176	G	SYVGCALVNMYSRCMCIASACSVFNSISEPD	242	272	mt
AT1G64310.1	OTP71	P1	8	ccmFN2_176	G	LVACSSLITGYSRCGNHKEALHLFAELRMSGKKPD	273	307	mt
AT1G64310.1	OTP71	L1	9	ccmFN2_176	C	CVLVAIVLGSCAELSDSVSGKEVHSYVIRLGLELD	308	342	mt
AT1G64310.1	OTP71	S1	10	ccmFN2_176	A	IKVCSALIDMYSKCGLLKCAMSLFAGIPEKN	343	373	mt
AT1G64310.1	OTP71	P2	11	ccmFN2_176	T	IVSFNSLILGLGLHGFASTAFEKFTEILEMGLIPD	374	408	mt
AT1G64310.1	OTP71	L2	12	ccmFN2_176	C	EITFSALLCTCCHSGLLNKGQEIFERMKSEFGIEPQ	409	444	mt
AT1G64310.1	OTP71	S2	13	ccmFN2_176	T	TEHYVYMVKLMGMAGKLEEAFEFVMSLQKPID	445	476	mt
AT1G64310.1	OTP71	E1	14	ccmFN2_176	T	SGILGALLSCCEVHENTHLAEVVAENIHKNGEERR	477	511	mt
AT1G64310.1	OTP71	E2	15	ccmFN2_176	G	SVYKVMLSNVYARYGRWDEVERLRDGISESYGGK	512	545	mt
AT1G74600.1	OTP87	S1	1	atp1_1178	G	VFLTKSLLSWYSNSGSMADAAKLFDTIPQPD	84	114	mt
AT1G74600.1	OTP87	P1	2	atp1_1178	C	VVSCNIMISGYKQHRLFEESLRFFSKMHFLGFEAN	115	149	mt
AT1G74600.1	OTP87	L1	3	atp1_1178	T	EISYGSVISACSALQAPLFSELVCCHTIKMGYFFY	150	184	mt
AT1G74600.1	OTP87	S1	4	atp1_1178	A	EVVESALIDVFSKNLRFEDAYKVFRDSLSAN	185	215	mt
AT1G74600.1	OTP87	P1	5	atp1_1178	T	VYCWNTIIAGALRNQNYGAVFDLFHEMCVGFQKPD	216	250	mt
AT1G74600.1	OTP87	L1	6	atp1_1178	G	SYTYSSVLAACASLEKLRFGKVVQARVIKCGAED	251	284	mt
AT1G74600.1	OTP87	S1	7	atp1_1178	A	VFVCTAIVDLYAKCGHMAEAMEVFSRIPNPS	285	315	mt
AT1G74600.1	OTP87	P1	8	atp1_1178	A	VVSWTVMLSGYTKSNDAFSALEIFKEMRHSGVEIN	316	350	mt
AT1G74600.1	OTP87	L1	9	atp1_1178	A	NCTVTSVISACGRPSMVCEASQVHAWVFKSGFYLD	351	385	mt
AT1G74600.1	OTP87	S1	10	atp1_1178	C	SSVAAALISMYSKSGDIDLSEQVFEDLDDIQR	386	417	mt
AT1G74600.1	OTP87	P1	11	atp1_1178	A	QNIVNVMITSFSQSKKPGKAIRLFTRMLQEGLRTD	418	452	mt
AT1G74600.1	OTP87	L1	12	atp1_1178	A	EFSVCSLLSVLDCLNLGKQVHGYTLKSGLVLD	453	484	mt
AT1G74600.1	OTP87	S1	13	atp1_1178	G	LTVGSSLFTLYSKCGSLEESYKLFQGIPFKD	485	515	mt
AT1G74600.1	OTP87	P1	14	atp1_1178	T	NACWASMISGFNEYGYLREAIGLFSEMLDDGTSPD	516	550	mt
AT1G74600.1	OTP87	L1	15	atp1_1178	A	ESTLAAVLTVCSSHPSLPRGKEIHGYTLRAGIDKG	551	585	mt
AT1G74600.1	OTP87	S1	16	atp1_1178	T	MDLGSALVNMYSKCGSLKLARQVYDRLPELD	586	616	mt
AT1G74600.1	OTP87	P1	17	atp1_1178	G	PVSCSSLISGYSQHGLIQDGFLLFRDMVMSGFTMD	617	651	mt
AT1G74600.1	OTP87	L1	18	atp1_1178	C	SFAISSILKAAALSDESSLGAQVHAYITKIGLCTE	652	686	mt
AT1G74600.1	OTP87	S1	19	atp1_1178	G	PSVGSSLLTMYSKFGSIDDCCKAFSQINGPD	687	717	mt
AT1G74600.1	OTP87	P2	20	atp1_1178	G	LIAWTALIASYAQHGKANEALQVYNLMKEKGFKPD	718	752	mt
AT1G74600.1	OTP87	L2	21	atp1_1178	T	KVTFVGVLSACSHGGLVEESYFHLNSMVKDYGIEPE	753	788	mt
AT1G74600.1	OTP87	S2	22	atp1_1178	A	NRHYVCMVDALGRSGRLREAESFINNMHIKPD	789	820	mt
AT1G74600.1	OTP87	E1	23	atp1_1178	G	ALVWGTLLAACKIHGEVELGKVAAKKAIELEPSD	821	854	mt
AT1G74600.1	OTP87	E2	24	atp1_1178	T	AGAYISLSNILAEVGEWDEVEETRKLMKGTGVQK	855	888	mt
AT1G74600.1	OTP87	S1	1	nad7_24	C	VFLTKSLLSWYSNSGSMADAAKLFDTIPQPD	84	114	mt
AT1G74600.1	OTP87	P1	2	nad7_24	C	VVSCNIMISGYKQHRLFEESLRFFSKMHFLGFEAN	115	149	mt
AT1G74600.1	OTP87	L1	3	nad7_24	A	EISYGSVISACSALQAPLFSELVCCHTIKMGYFFY	150	184	mt
AT1G74600.1	OTP87	S1	4	nad7_24	T	EVVESALIDVFSKNLRFEDAYKVFRDSLSAN	185	215	mt
AT1G74600.1	OTP87	P1	5	nad7_24	G	VYCWNTIIAGALRNQNYGAVFDLFHEMCVGFQKPD	216	250	mt
AT1G74600.1	OTP87	L1	6	nad7_24	A	SYTYSSVLAACASLEKLRFGKVVQARVIKCGAED	251	284	mt
AT1G74600.1	OTP87	S1	7	nad7_24	C	VFVCTAIVDLYAKCGHMAEAMEVFSRIPNPS	285	315	mt
AT1G74600.1	OTP87	P1	8	nad7_24	G	VVSWTVMLSGYTKSNDAFSALEIFKEMRHSGVEIN	316	350	mt
AT1G74600.1	OTP87	L1	9	nad7_24	A	NCTVTSVISACGRPSMVCEASQVHAWVFKSGFYLD	351	385	mt
AT1G74600.1	OTP87	S1	10	nad7_24	C	SSVAAALISMYSKSGDIDLSEQVFEDLDDIQR	386	417	mt
AT1G74600.1	OTP87	P1	11	nad7_24	T	QNIVNVMITSFSQSKKPGKAIRLFTRMLQEGLRTD	418	452	mt
AT1G74600.1	OTP87	L1	12	nad7_24	A	EFSVCSLLSVLDCLNLGKQVHGYTLKSGLVLD	453	484	mt
AT1G74600.1	OTP87	S1	13	nad7_24	G	LTVGSSLFTLYSKCGSLEESYKLFQGIPFKD	485	515	mt
AT1G74600.1	OTP87	P1	14	nad7_24	G	NACWASMISGFNEYGYLREAIGLFSEMLDDGTSPD	516	550	mt
AT1G74600.1	OTP87	L1	15	nad7_24	A	ESTLAAVLTVCSSHPSLPRGKEIHGYTLRAGIDKG	551	585	mt
AT1G74600.1	OTP87	S1	16	nad7_24	A	MDLGSALVNMYSKCGSLKLARQVYDRLPELD	586	616	mt
AT1G74600.1	OTP87	P1	17	nad7_24	A	PVSCSSLISGYSQHGLIQDGFLLFRDMVMSGFTMD	617	651	mt
AT1G74600.1	OTP87	L1	18	nad7_24	A	SFAISSILKAAALSDESSLGAQVHAYITKIGLCTE	652	686	mt
AT1G74600.1	OTP87	S1	19	nad7_24	G	PSVGSSLLTMYSKFGSIDDCCKAFSQINGPD	687	717	mt
AT1G74600.1	OTP87	P2	20	nad7_24	G	LIAWTALIASYAQHGKANEALQVYNLMKEKGFKPD	718	752	mt
AT1G74600.1	OTP87	L2	21	nad7_24	C	KVTFVGVLSACSHGGLVEESYFHLNSMVKDYGIEPE	753	788	mt
AT1G74600.1	OTP87	S2	22	nad7_24	A	NRHYVCMVDALGRSGRLREAESFINNMHIKPD	789	820	mt
AT1G74600.1	OTP87	E1	23	nad7_24	A	ALVWGTLLAACKIHGEVELGKVAAKKAIELEPSD	821	854	mt
AT1G74600.1	OTP87	E2	24	nad7_24	A	AGAYISLSNILAEVGEWDEVEETRKLMKGTGVQK	855	888	mt
AT2G02980.1	OTP85	SS	1	ndhD_Athaliana_700	T	VAKLINFCTESPTESSMSYARHLFEAMSEPD	63	93	cp
AT2G02980.1	OTP85	P1	2	ndhD_Athaliana_700	T	IVIFNSMARGYSRFTNPLEVFSLFVEILEDGILPD	94	128	cp
AT2G02980.1	OTP85	L1	3	ndhD_Athaliana_700	T	NYTFPSLLKACAVAKALEEGRQLHCLSMKLGLDDN	129	163	cp
AT2G02980.1	OTP85	S1	4	ndhD_Athaliana_700	G	VYVCPTLINMYTECEDVDSARCVFDRIVEPC	164	194	cp
AT2G02980.1	OTP85	P1	5	ndhD_Athaliana_700	C	VVCYNAMITGYARRNRPNEALSLFREMQGKYLKPN	195	229	cp
AT2G02980.1	OTP85	L1	6	ndhD_Athaliana_700	C	EITLLSVLSSCALLGSLDLGKWIHKYAKKHSFCKY	230	264	cp
AT2G02980.1	OTP85	S1	7	ndhD_Athaliana_700	G	VKVNTALIDMFAKCGSLDDAVSIFEKMRYKD	265	295	cp
AT2G02980.1	OTP85	P2	8	ndhD_Athaliana_700	T	TQAWSAMIVAYANHGKAEKSMLMFERMRSENVQPD	296	330	cp
AT2G02980.1	OTP85	L2	9	ndhD_Athaliana_700	C	EITFLGLLNACSHTGRVEEGRKYFSQMVSKFGIVPS	331	366	cp
AT2G02980.1	OTP85	S2	10	ndhD_Athaliana_700	A	IKHYGSMVDLLSRAGNLEDAYEFIDKLPISPT	367	398	cp
AT2G02980.1	OTP85	E1	11	ndhD_Athaliana_700	A	PMLWRILLAACSSHNNLDLAEKVSERIFELDDSH	399	432	cp
AT2G02980.1	OTP85	E2	12	ndhD_Athaliana_700	A	GGDYVILSNLYARNKKWEYVDSLRKVMKDRKAVK	433	466	cp
AT2G02980.1	OTP85	DYW	13	ndhD_Athaliana_700	T	VPGCSSIEVNNVVHEFFSGDGVKSATTKLHRALDEMVKELKLSGYVPDTSMVVHANMNDQEKEITLRYHSEKLAITFGLLNTPPGTTIRVVKNLRVCRDCHNAAKLISLIFGRKVVLRDVQRFHHFEDGKCSCGDFW	467	603	cp
AT2G03880.1	REME1	L1	1	nad2_558	T	SATYSELIKCCISNRAVHEGNLICRHLYFNGHRPM	61	95	mt
AT2G03880.1	REME1	S1	2	nad2_558	T	MFLVNVLINMYVKFNLLNDAHQLFDQMPQRN	96	126	mt
AT2G03880.1	REME1	P1	3	nad2_558	A	VISWTTMISAYSKCKIHQKALELLVLMLRDNVRPN	127	161	mt
AT2G03880.1	REME1	L1i	4	nad2_558	G	VYTYSSVLRSCNGMSDVRMLHCGIIKEGLESD	162	193	mt
AT2G03880.1	REME1	S1	5	nad2_558	G	VFVRSALIDVFAKLGEPEDALSVFDEMVTGD	194	224	mt
AT2G03880.1	REME1	P1	6	nad2_558	T	AIVWNSIIGGFAQNSRSDVALELFKRMKRAGFIAE	225	259	mt
AT2G03880.1	REME1	L1	7	nad2_558	G	QATLTSVLRACTGLALLELGMQAHVHIVKYDQD	260	292	mt
AT2G03880.1	REME1	S1	8	nad2_558	C	LILNNALVDMYCKCGSLEDALRVFNQMKERD	293	323	mt
AT2G03880.1	REME1	P2	9	nad2_558	A	VITWSTMISGLAQNGYSQEALKLFERMKSSGTKPN	324	358	mt
AT2G03880.1	REME1	L2	10	nad2_558	T	YITIVGVLFACSHAGLLEDGWYYFRSMKKLYGIDPV	359	394	mt
AT2G03880.1	REME1	S2	11	nad2_558	T	REHYGCMIDLLGKAGKLDDAVKLLNEMECEPD	395	426	mt
AT2G03880.1	REME1	E1	12	nad2_558	T	AVTWRTLLGACRVQRNMVLAEYAAKKVIALDPED	427	460	mt
AT2G03880.1	REME1	E2	13	nad2_558	T	AGTYTLLSNIYANSQKWDSVEEIRTRMRDRGIKK	461	494	mt
AT2G03880.1	REME1	DYW	14	nad2_558	C	EPGCSWIEVNKQIHAFIIGDNSHPQIVEVSKKLNQLIHRLTGIGYVPETNFVLQDLEGEQMEDSLRHHSEKLALAFGLMTLPIEKVIRIRKNLRICGDCHVFCKLASKLEIRSIVIRDPIRYHHFQDGKCSCGDYW	495	630	mt
AT2G03880.1	REME1	L1	1	orfX_552	C	SATYSELIKCCISNRAVHEGNLICRHLYFNGHRPM	61	95	mt
AT2G03880.1	REME1	S1	2	orfX_552	C	MFLVNVLINMYVKFNLLNDAHQLFDQMPQRN	96	126	mt
AT2G03880.1	REME1	P1	3	orfX_552	A	VISWTTMISAYSKCKIHQKALELLVLMLRDNVRPN	127	161	mt
AT2G03880.1	REME1	L1i	4	orfX_552	T	VYTYSSVLRSCNGMSDVRMLHCGIIKEGLESD	162	193	mt
AT2G03880.1	REME1	S1	5	orfX_552	C	VFVRSALIDVFAKLGEPEDALSVFDEMVTGD	194	224	mt
AT2G03880.1	REME1	P1	6	orfX_552	G	AIVWNSIIGGFAQNSRSDVALELFKRMKRAGFIAE	225	259	mt
AT2G03880.1	REME1	L1	7	orfX_552	G	QATLTSVLRACTGLALLELGMQAHVHIVKYDQD	260	292	mt
AT2G03880.1	REME1	S1	8	orfX_552	T	LILNNALVDMYCKCGSLEDALRVFNQMKERD	293	323	mt
AT2G03880.1	REME1	P2	9	orfX_552	A	VITWSTMISGLAQNGYSQEALKLFERMKSSGTKPN	324	358	mt
AT2G03880.1	REME1	L2	10	orfX_552	T	YITIVGVLFACSHAGLLEDGWYYFRSMKKLYGIDPV	359	394	mt
AT2G03880.1	REME1	S2	11	orfX_552	G	REHYGCMIDLLGKAGKLDDAVKLLNEMECEPD	395	426	mt
AT2G03880.1	REME1	E1	12	orfX_552	C	AVTWRTLLGACRVQRNMVLAEYAAKKVIALDPED	427	460	mt
AT2G03880.1	REME1	E2	13	orfX_552	T	AGTYTLLSNIYANSQKWDSVEEIRTRMRDRGIKK	461	494	mt
AT2G03880.1	REME1	DYW	14	orfX_552	C	EPGCSWIEVNKQIHAFIIGDNSHPQIVEVSKKLNQLIHRLTGIGYVPETNFVLQDLEGEQMEDSLRHHSEKLALAFGLMTLPIEKVIRIRKNLRICGDCHVFCKLASKLEIRSIVIRDPIRYHHFQDGKCSCGDYW	495	630	mt
AT2G13600.1	SLO2	S1	1	orfX_144	G	IFIQNRLIDAYSKCGSLEDGRQVFDKMPQRN	55	85	mt
AT2G13600.1	SLO2	SS	2	orfX_144	T	IYTWNSVVTGLTKLGFLDEADSLFRSMPERD	86	116	mt
AT2G13600.1	SLO2	P1	3	orfX_144	T	QCTWNSMVSGFAQHDRCEEALCYFAMMHKEGFVLN	117	151	mt
AT2G13600.1	SLO2	L1	4	orfX_144	T	EYSFASVLSACSGLNDMNKGVQVHSLIAKSPFLSD	152	186	mt
AT2G13600.1	SLO2	S1	5	orfX_144	A	VYIGSALVDMYSKCGNVNDAQRVFDEMGDRN	187	217	mt
AT2G13600.1	SLO2	P1	6	orfX_144	C	VVSWNSLITCFEQNGPAVEALDVFQMMLESRVEPD	218	252	mt
AT2G13600.1	SLO2	L1	7	orfX_144	G	EVTLASVISACASLSAIKVGQEVHGRVVKNDKLRND	253	288	mt
AT2G13600.1	SLO2	S1	8	orfX_144	T	IILSNAFVDMYAKCSRIKEARFIFDSMPIRN	289	319	mt
AT2G13600.1	SLO2	SS	9	orfX_144	G	VIAETSMISGYAMAASTKAARLMFTKMAERN	320	350	mt
AT2G13600.1	SLO2	P1	10	orfX_144	T	VVSWNALIAGYTQNGENEEALSLFCLLKRESVCPT	351	385	mt
AT2G13600.1	SLO2	L1	11	orfX_144	T	HYSFANILKACADLAELHLGMQAHVHVLKHGFKFQSGEEDD	386	426	mt
AT2G13600.1	SLO2	S1	12	orfX_144	A	IFVGNSLIDMYVKCGCVEEGYLVFRKMMERD	427	457	mt
AT2G13600.1	SLO2	P2	13	orfX_144	C	CVSWNAMIIGFAQNGYGNEALELFREMLESGEKPD	458	492	mt
AT2G13600.1	SLO2	L2	14	orfX_144	T	HITMIGVLSACGHAGFVEEGRHYFSSMTRDFGVAPL	493	528	mt
AT2G13600.1	SLO2	S2	15	orfX_144	G	RDHYTCMVDLLGRAGFLEEAKSMIEEMPMQPD	529	560	mt
AT2G13600.1	SLO2	E1	16	orfX_144	G	SVIWGSLLAACKVHRNITLGKYVAEKLLEVEPSN	561	594	mt
AT2G13600.1	SLO2	E2	17	orfX_144	T	SGPYVLLSNMYAELGKWEDVMNVRKSMRKEGVTK	595	628	mt
AT2G13600.1	SLO2	E+	18	orfX_144	T	QPGCSWIKIQGHDHVFMVKDKSHPRKKQIHSLLDILIAEMRPEQDHTEIGSLSSEEMDYSSNLLWDNAM	629	697	mt
AT2G13600.1	SLO2	S1	1	orfX_145	T	IFIQNRLIDAYSKCGSLEDGRQVFDKMPQRN	55	85	mt
AT2G13600.1	SLO2	SS	2	orfX_145	T	IYTWNSVVTGLTKLGFLDEADSLFRSMPERD	86	116	mt
AT2G13600.1	SLO2	P1	3	orfX_145	T	QCTWNSMVSGFAQHDRCEEALCYFAMMHKEGFVLN	117	151	mt
AT2G13600.1	SLO2	L1	4	orfX_145	A	EYSFASVLSACSGLNDMNKGVQVHSLIAKSPFLSD	152	186	mt
AT2G13600.1	SLO2	S1	5	orfX_145	C	VYIGSALVDMYSKCGNVNDAQRVFDEMGDRN	187	217	mt
AT2G13600.1	SLO2	P1	6	orfX_145	G	VVSWNSLITCFEQNGPAVEALDVFQMMLESRVEPD	218	252	mt
AT2G13600.1	SLO2	L1	7	orfX_145	T	EVTLASVISACASLSAIKVGQEVHGRVVKNDKLRND	253	288	mt
AT2G13600.1	SLO2	S1	8	orfX_145	G	IILSNAFVDMYAKCSRIKEARFIFDSMPIRN	289	319	mt
AT2G13600.1	SLO2	SS	9	orfX_145	T	VIAETSMISGYAMAASTKAARLMFTKMAERN	320	350	mt
AT2G13600.1	SLO2	P1	10	orfX_145	T	VVSWNALIAGYTQNGENEEALSLFCLLKRESVCPT	351	385	mt
AT2G13600.1	SLO2	L1	11	orfX_145	A	HYSFANILKACADLAELHLGMQAHVHVLKHGFKFQSGEEDD	386	426	mt
AT2G13600.1	SLO2	S1	12	orfX_145	C	IFVGNSLIDMYVKCGCVEEGYLVFRKMMERD	427	457	mt
AT2G13600.1	SLO2	P2	13	orfX_145	T	CVSWNAMIIGFAQNGYGNEALELFREMLESGEKPD	458	492	mt
AT2G13600.1	SLO2	L2	14	orfX_145	G	HITMIGVLSACGHAGFVEEGRHYFSSMTRDFGVAPL	493	528	mt
AT2G13600.1	SLO2	S2	15	orfX_145	G	RDHYTCMVDLLGRAGFLEEAKSMIEEMPMQPD	529	560	mt
AT2G13600.1	SLO2	E1	16	orfX_145	T	SVIWGSLLAACKVHRNITLGKYVAEKLLEVEPSN	561	594	mt
AT2G13600.1	SLO2	E2	17	orfX_145	T	SGPYVLLSNMYAELGKWEDVMNVRKSMRKEGVTK	595	628	mt
AT2G13600.1	SLO2	E+	18	orfX_145	C	QPGCSWIKIQGHDHVFMVKDKSHPRKKQIHSLLDILIAEMRPEQDHTEIGSLSSEEMDYSSNLLWDNAM	629	697	mt
AT2G13600.1	SLO2	S1	1	orfX_666	T	IFIQNRLIDAYSKCGSLEDGRQVFDKMPQRN	55	85	mt
AT2G13600.1	SLO2	SS	2	orfX_666	C	IYTWNSVVTGLTKLGFLDEADSLFRSMPERD	86	116	mt
AT2G13600.1	SLO2	P1	3	orfX_666	T	QCTWNSMVSGFAQHDRCEEALCYFAMMHKEGFVLN	117	151	mt
AT2G13600.1	SLO2	L1	4	orfX_666	C	EYSFASVLSACSGLNDMNKGVQVHSLIAKSPFLSD	152	186	mt
AT2G13600.1	SLO2	S1	5	orfX_666	A	VYIGSALVDMYSKCGNVNDAQRVFDEMGDRN	187	217	mt
AT2G13600.1	SLO2	P1	6	orfX_666	C	VVSWNSLITCFEQNGPAVEALDVFQMMLESRVEPD	218	252	mt
AT2G13600.1	SLO2	L1	7	orfX_666	A	EVTLASVISACASLSAIKVGQEVHGRVVKNDKLRND	253	288	mt
AT2G13600.1	SLO2	S1	8	orfX_666	G	IILSNAFVDMYAKCSRIKEARFIFDSMPIRN	289	319	mt
AT2G13600.1	SLO2	SS	9	orfX_666	C	VIAETSMISGYAMAASTKAARLMFTKMAERN	320	350	mt
AT2G13600.1	SLO2	P1	10	orfX_666	T	VVSWNALIAGYTQNGENEEALSLFCLLKRESVCPT	351	385	mt
AT2G13600.1	SLO2	L1	11	orfX_666	G	HYSFANILKACADLAELHLGMQAHVHVLKHGFKFQSGEEDD	386	426	mt
AT2G13600.1	SLO2	S1	12	orfX_666	C	IFVGNSLIDMYVKCGCVEEGYLVFRKMMERD	427	457	mt
AT2G13600.1	SLO2	P2	13	orfX_666	T	CVSWNAMIIGFAQNGYGNEALELFREMLESGEKPD	458	492	mt
AT2G13600.1	SLO2	L2	14	orfX_666	C	HITMIGVLSACGHAGFVEEGRHYFSSMTRDFGVAPL	493	528	mt
AT2G13600.1	SLO2	S2	15	orfX_666	T	RDHYTCMVDLLGRAGFLEEAKSMIEEMPMQPD	529	560	mt
AT2G13600.1	SLO2	E1	16	orfX_666	T	SVIWGSLLAACKVHRNITLGKYVAEKLLEVEPSN	561	594	mt
AT2G13600.1	SLO2	E2	17	orfX_666	T	SGPYVLLSNMYAELGKWEDVMNVRKSMRKEGVTK	595	628	mt
AT2G13600.1	SLO2	E+	18	orfX_666	C	QPGCSWIKIQGHDHVFMVKDKSHPRKKQIHSLLDILIAEMRPEQDHTEIGSLSSEEMDYSSNLLWDNAM	629	697	mt
AT2G13600.1	SLO2	S1	1	nad4L_110	T	IFIQNRLIDAYSKCGSLEDGRQVFDKMPQRN	55	85	mt
AT2G13600.1	SLO2	SS	2	nad4L_110	G	IYTWNSVVTGLTKLGFLDEADSLFRSMPERD	86	116	mt
AT2G13600.1	SLO2	P1	3	nad4L_110	T	QCTWNSMVSGFAQHDRCEEALCYFAMMHKEGFVLN	117	151	mt
AT2G13600.1	SLO2	L1	4	nad4L_110	C	EYSFASVLSACSGLNDMNKGVQVHSLIAKSPFLSD	152	186	mt
AT2G13600.1	SLO2	S1	5	nad4L_110	A	VYIGSALVDMYSKCGNVNDAQRVFDEMGDRN	187	217	mt
AT2G13600.1	SLO2	P1	6	nad4L_110	A	VVSWNSLITCFEQNGPAVEALDVFQMMLESRVEPD	218	252	mt
AT2G13600.1	SLO2	L1	7	nad4L_110	T	EVTLASVISACASLSAIKVGQEVHGRVVKNDKLRND	253	288	mt
AT2G13600.1	SLO2	S1	8	nad4L_110	G	IILSNAFVDMYAKCSRIKEARFIFDSMPIRN	289	319	mt
AT2G13600.1	SLO2	SS	9	nad4L_110	C	VIAETSMISGYAMAASTKAARLMFTKMAERN	320	350	mt
AT2G13600.1	SLO2	P1	10	nad4L_110	C	VVSWNALIAGYTQNGENEEALSLFCLLKRESVCPT	351	385	mt
AT2G13600.1	SLO2	L1	11	nad4L_110	A	HYSFANILKACADLAELHLGMQAHVHVLKHGFKFQSGEEDD	386	426	mt
AT2G13600.1	SLO2	S1	12	nad4L_110	A	IFVGNSLIDMYVKCGCVEEGYLVFRKMMERD	427	457	mt
AT2G13600.1	SLO2	P2	13	nad4L_110	T	CVSWNAMIIGFAQNGYGNEALELFREMLESGEKPD	458	492	mt
AT2G13600.1	SLO2	L2	14	nad4L_110	T	HITMIGVLSACGHAGFVEEGRHYFSSMTRDFGVAPL	493	528	mt
AT2G13600.1	SLO2	S2	15	nad4L_110	G	RDHYTCMVDLLGRAGFLEEAKSMIEEMPMQPD	529	560	mt
AT2G13600.1	SLO2	E1	16	nad4L_110	A	SVIWGSLLAACKVHRNITLGKYVAEKLLEVEPSN	561	594	mt
AT2G13600.1	SLO2	E2	17	nad4L_110	A	SGPYVLLSNMYAELGKWEDVMNVRKSMRKEGVTK	595	628	mt
AT2G13600.1	SLO2	E+	18	nad4L_110	T	QPGCSWIKIQGHDHVFMVKDKSHPRKKQIHSLLDILIAEMRPEQDHTEIGSLSSEEMDYSSNLLWDNAM	629	697	mt
AT2G13600.1	SLO2	S1	1	nad7_739	G	IFIQNRLIDAYSKCGSLEDGRQVFDKMPQRN	55	85	mt
AT2G13600.1	SLO2	SS	2	nad7_739	T	IYTWNSVVTGLTKLGFLDEADSLFRSMPERD	86	116	mt
AT2G13600.1	SLO2	P1	3	nad7_739	T	QCTWNSMVSGFAQHDRCEEALCYFAMMHKEGFVLN	117	151	mt
AT2G13600.1	SLO2	L1	4	nad7_739	C	EYSFASVLSACSGLNDMNKGVQVHSLIAKSPFLSD	152	186	mt
AT2G13600.1	SLO2	S1	5	nad7_739	A	VYIGSALVDMYSKCGNVNDAQRVFDEMGDRN	187	217	mt
AT2G13600.1	SLO2	P1	6	nad7_739	T	VVSWNSLITCFEQNGPAVEALDVFQMMLESRVEPD	218	252	mt
AT2G13600.1	SLO2	L1	7	nad7_739	G	EVTLASVISACASLSAIKVGQEVHGRVVKNDKLRND	253	288	mt
AT2G13600.1	SLO2	S1	8	nad7_739	A	IILSNAFVDMYAKCSRIKEARFIFDSMPIRN	289	319	mt
AT2G13600.1	SLO2	SS	9	nad7_739	C	VIAETSMISGYAMAASTKAARLMFTKMAERN	320	350	mt
AT2G13600.1	SLO2	P1	10	nad7_739	C	VVSWNALIAGYTQNGENEEALSLFCLLKRESVCPT	351	385	mt
AT2G13600.1	SLO2	L1	11	nad7_739	A	HYSFANILKACADLAELHLGMQAHVHVLKHGFKFQSGEEDD	386	426	mt
AT2G13600.1	SLO2	S1	12	nad7_739	A	IFVGNSLIDMYVKCGCVEEGYLVFRKMMERD	427	457	mt
AT2G13600.1	SLO2	P2	13	nad7_739	T	CVSWNAMIIGFAQNGYGNEALELFREMLESGEKPD	458	492	mt
AT2G13600.1	SLO2	L2	14	nad7_739	C	HITMIGVLSACGHAGFVEEGRHYFSSMTRDFGVAPL	493	528	mt
AT2G13600.1	SLO2	S2	15	nad7_739	G	RDHYTCMVDLLGRAGFLEEAKSMIEEMPMQPD	529	560	mt
AT2G13600.1	SLO2	E1	16	nad7_739	G	SVIWGSLLAACKVHRNITLGKYVAEKLLEVEPSN	561	594	mt
AT2G13600.1	SLO2	E2	17	nad7_739	A	SGPYVLLSNMYAELGKWEDVMNVRKSMRKEGVTK	595	628	mt
AT2G13600.1	SLO2	E+	18	nad7_739	T	QPGCSWIKIQGHDHVFMVKDKSHPRKKQIHSLLDILIAEMRPEQDHTEIGSLSSEEMDYSSNLLWDNAM	629	697	mt
AT2G20540.1	MEF21	S1	1	cox3_257	A	SFMVTKMVDFCDKIEDMDYATRLFNQVSNPN	42	72	mt
AT2G20540.1	MEF21	P1	2	cox3_257	C	VFLYNSIIRAYTHNSLYCDVIRIYKQLLRKSFELPD	73	108	mt
AT2G20540.1	MEF21	L1	3	cox3_257	C	RFTFPFMFKSCASLGSCYLGKQVHGHLCKFGPRFH	109	143	mt
AT2G20540.1	MEF21	S1	4	cox3_257	T	VVTENALIDMYMKFDDLVDAHKVFDEMYERD	144	174	mt
AT2G20540.1	MEF21	SS	5	cox3_257	C	VISWNSLLSGYARLGQMKKAKGLFHLMLDKT	175	205	mt
AT2G20540.1	MEF21	P1	6	cox3_257	G	IVSWTAMISGYTGIGCYVEAMDFFREMQLAGIEPD	206	240	mt
AT2G20540.1	MEF21	L1	7	cox3_257	A	EISLISVLPSCAQLGSLELGKWIHLYAERRGFLKQ	241	275	mt
AT2G20540.1	MEF21	S1	8	cox3_257	T	TGVCNALIEMYSKCGVISQAIQLFGQMEGKD	276	306	mt
AT2G20540.1	MEF21	P2	9	cox3_257	A	VISWSTMISGYAYHGNAHGAIETFNEMQRAKVKPN	307	341	mt
AT2G20540.1	MEF21	L2	10	cox3_257	T	GITFLGLLSACSHVGMWQEGLRYFDMMRQDYQIEPK	342	377	mt
AT2G20540.1	MEF21	S2	11	cox3_257	G	IEHYGCLIDVLARAGKLERAVEITKTMPMKPD	378	409	mt
AT2G20540.1	MEF21	E1	12	cox3_257	G	SKIWGSLLSSCRTPGNLDVALVAMDHLVELEPED	410	443	mt
AT2G20540.1	MEF21	E2	13	cox3_257	T	MGNYVLLANIYADLGKWEDVSRLRKMIRNENMKK	444	477	mt
AT2G20540.1	MEF21	E+	14	cox3_257	T	TPGGSLIEVNNIVQEFVSGDNSKPFWTEISIVLQLFTSHQDQDVITNNNALAFIGIV	478	534	mt
AT2G22410.1	SLO1	L1	1	nad4_449	T	FVLHNPLLSLLEKCKLLLHLKQIQAQMIINGLILD	50	84	mt
AT2G22410.1	SLO1	S1i	2	nad4_449	T	PFASSRLIAFCALSESRYLDYSVKILKGIENPN	85	117	mt
AT2G22410.1	SLO1	P1	3	nad4_449	T	IFSWNVTIRGFSESENPKESFLLYKQMLRHGCCESRPD	118	155	mt
AT2G22410.1	SLO1	L1	4	nad4_449	T	HFTYPVLFKVCADLRLSSLGHMILGHVLKLRLELV	156	190	mt
AT2G22410.1	SLO1	S1	5	nad4_449	T	SHVHNASIHMFASCGDMENARKVFDESPVRD	191	221	mt
AT2G22410.1	SLO1	P1	6	nad4_449	C	LVSWNCLINGYKKIGEAEKAIYVYKLMESEGVKPD	222	256	mt
AT2G22410.1	SLO1	L1	7	nad4_449	C	DVTMIGLVSSCSMLGDLNRGKEFYEYVKENGLRMT	257	291	mt
AT2G22410.1	SLO1	S1	8	nad4_449	C	IPLVNALMDMFSKCGDIHEARRIFDNLEKRT	292	322	mt
AT2G22410.1	SLO1	SS	9	nad4_449	G	IVSWTTMISGYARCGLLDVSRKLFDDMEEKD	323	353	mt
AT2G22410.1	SLO1	P1	10	nad4_449	A	VVLWNAMIGGSVQAKRGQDALALFQEMQTSNTKPD	354	388	mt
AT2G22410.1	SLO1	L1	11	nad4_449	A	EITMIHCLSACSQLGALDVGIWIHRYIEKYSLSLN	389	423	mt
AT2G22410.1	SLO1	S1	12	nad4_449	A	VALGTSLVDMYAKCGNISEALSVFHGIQTRN	424	454	mt
AT2G22410.1	SLO1	P2	13	nad4_449	G	SLTYTAIIGGLALHGDASTAISYFNEMIDAGIAPD	455	489	mt
AT2G22410.1	SLO1	L2	14	nad4_449	C	EITFIGLLSACCHGGMIQTGRDYFSQMKSRFNLNPQ	490	525	mt
AT2G22410.1	SLO1	S2	15	nad4_449	G	LKHYSIMVDLLGRAGLLEEADRLMESMPMEAD	526	557	mt
AT2G22410.1	SLO1	E1	16	nad4_449	T	AAVWGALLFGCRMHGNVELGEKAAKKLLELDPSD	558	591	mt
AT2G22410.1	SLO1	E2	17	nad4_449	G	SGIYVLLDGMYGEANMWEDAKRARRMMNERGVEK	592	625	mt
AT2G22410.1	SLO1	E+	18	nad4_449	C	IPGCSSIEVNGIVCEFIVRDKSRPESEKIYDRLHCLGRHMRSSLSVLFSEYEITNN	626	681	mt
AT2G22410.1	SLO1	L1	1	nad9_328	C	FVLHNPLLSLLEKCKLLLHLKQIQAQMIINGLILD	50	84	mt
AT2G22410.1	SLO1	S1i	2	nad9_328	T	PFASSRLIAFCALSESRYLDYSVKILKGIENPN	85	117	mt
AT2G22410.1	SLO1	P1	3	nad9_328	A	IFSWNVTIRGFSESENPKESFLLYKQMLRHGCCESRPD	118	155	mt
AT2G22410.1	SLO1	L1	4	nad9_328	T	HFTYPVLFKVCADLRLSSLGHMILGHVLKLRLELV	156	190	mt
AT2G22410.1	SLO1	S1	5	nad9_328	T	SHVHNASIHMFASCGDMENARKVFDESPVRD	191	221	mt
AT2G22410.1	SLO1	P1	6	nad9_328	T	LVSWNCLINGYKKIGEAEKAIYVYKLMESEGVKPD	222	256	mt
AT2G22410.1	SLO1	L1	7	nad9_328	C	DVTMIGLVSSCSMLGDLNRGKEFYEYVKENGLRMT	257	291	mt
AT2G22410.1	SLO1	S1	8	nad9_328	C	IPLVNALMDMFSKCGDIHEARRIFDNLEKRT	292	322	mt
AT2G22410.1	SLO1	SS	9	nad9_328	A	IVSWTTMISGYARCGLLDVSRKLFDDMEEKD	323	353	mt
AT2G22410.1	SLO1	P1	10	nad9_328	T	VVLWNAMIGGSVQAKRGQDALALFQEMQTSNTKPD	354	388	mt
AT2G22410.1	SLO1	L1	11	nad9_328	C	EITMIHCLSACSQLGALDVGIWIHRYIEKYSLSLN	389	423	mt
AT2G22410.1	SLO1	S1	12	nad9_328	A	VALGTSLVDMYAKCGNISEALSVFHGIQTRN	424	454	mt
AT2G22410.1	SLO1	P2	13	nad9_328	G	SLTYTAIIGGLALHGDASTAISYFNEMIDAGIAPD	455	489	mt
AT2G22410.1	SLO1	L2	14	nad9_328	C	EITFIGLLSACCHGGMIQTGRDYFSQMKSRFNLNPQ	490	525	mt
AT2G22410.1	SLO1	S2	15	nad9_328	C	LKHYSIMVDLLGRAGLLEEADRLMESMPMEAD	526	557	mt
AT2G22410.1	SLO1	E1	16	nad9_328	G	AAVWGALLFGCRMHGNVELGEKAAKKLLELDPSD	558	591	mt
AT2G22410.1	SLO1	E2	17	nad9_328	G	SGIYVLLDGMYGEANMWEDAKRARRMMNERGVEK	592	625	mt
AT2G22410.1	SLO1	E+	18	nad9_328	C	IPGCSSIEVNGIVCEFIVRDKSRPESEKIYDRLHCLGRHMRSSLSVLFSEYEITNN	626	681	mt
AT2G25580.1	MEF8	P1	1	nad5_676	A	TDIMIEEYDAFCKHGKVKKALYTIDILASMNYVVD	219	253	mt
AT2G25580.1	MEF8	Pi	2	nad5_676	T	LSRLLRLAKICGEAEGLQEAKTVHGKISASVSHLD	254	288	mt
AT2G25580.1	MEF8	S1	3	nad5_676	T	LSSNHVLLEMYSNCGLANEAASVFEKMSEKN	289	319	mt
AT2G25580.1	MEF8	P2	4	nad5_676	T	LETWCIIIRCFAKNGFGEDAIDMFSRFKEEGNIPD	320	354	mt
AT2G25580.1	MEF8	L2	5	nad5_676	T	GQLFRGIFYACGMLGDVDEGLLHFESMSRDYGIAPS	355	390	mt
AT2G25580.1	MEF8	S2	6	nad5_676	A	IEDYVSLVEMYALPGFLDEALEFVERMPMEPN	391	422	mt
AT2G25580.1	MEF8	E1	7	nad5_676	C	VDVWETLMNLSRVHGNLELGDYCAEVVEFLDPTR	423	456	mt
AT2G25580.1	MEF8	E2i	8	nad5_676	T	LNKQSREGFIPVKASDVEKESLKKRSGILHGV	457	488	mt
AT2G25580.1	MEF8	DYW	9	nad5_676	T	KSSMQEFRAGDTNLPENDELFQLLRNLKMHMVEVGYVAETRMALHDIDQESKETLLLGHSERIAFARAVLNSAPRKPFTVIKNLRVCVDCHNALKIMSDIVGREVITRDIKRFHQMKNGACTCKDYW	489	615	mt
AT2G25580.1	MEF8	P1	1	nad6_95	T	TDIMIEEYDAFCKHGKVKKALYTIDILASMNYVVD	219	253	mt
AT2G25580.1	MEF8	Pi	2	nad6_95	T	LSRLLRLAKICGEAEGLQEAKTVHGKISASVSHLD	254	288	mt
AT2G25580.1	MEF8	S1	3	nad6_95	C	LSSNHVLLEMYSNCGLANEAASVFEKMSEKN	289	319	mt
AT2G25580.1	MEF8	P2	4	nad6_95	C	LETWCIIIRCFAKNGFGEDAIDMFSRFKEEGNIPD	320	354	mt
AT2G25580.1	MEF8	L2	5	nad6_95	C	GQLFRGIFYACGMLGDVDEGLLHFESMSRDYGIAPS	355	390	mt
AT2G25580.1	MEF8	S2	6	nad6_95	A	IEDYVSLVEMYALPGFLDEALEFVERMPMEPN	391	422	mt
AT2G25580.1	MEF8	E1	7	nad6_95	T	VDVWETLMNLSRVHGNLELGDYCAEVVEFLDPTR	423	456	mt
AT2G25580.1	MEF8	E2i	8	nad6_95	C	LNKQSREGFIPVKASDVEKESLKKRSGILHGV	457	488	mt
AT2G25580.1	MEF8	DYW	9	nad6_95	C	KSSMQEFRAGDTNLPENDELFQLLRNLKMHMVEVGYVAETRMALHDIDQESKETLLLGHSERIAFARAVLNSAPRKPFTVIKNLRVCVDCHNALKIMSDIVGREVITRDIKRFHQMKNGACTCKDYW	489	615	mt
AT2G29760.1	OTP81/QED1	L1	1	accD_Athaliana_1568	A	NNERSRHISLIERCVSLRQLKQTHGHMIRTGTFSDPY	27	63	cp
AT2G29760.1	OTP81/QED1	S1	2	accD_Athaliana_1568	T	SASKLFAMAALSSFASLEYARKVFDEIPKPN	64	94	cp
AT2G29760.1	OTP81/QED1	P1	3	accD_Athaliana_1568	A	SFAWNTLIRAYASGPDPVLSIWAFLDMVSESQCYPN	95	130	cp
AT2G29760.1	OTP81/QED1	L1	4	accD_Athaliana_1568	T	KYTFPFLIKAAAEVSSLSLGQSLHGMAVKSAVGSD	131	165	cp
AT2G29760.1	OTP81/QED1	S1	5	accD_Athaliana_1568	T	VFVANSLIHCYFSCGDLDSACKVFTTIKEKD	166	196	cp
AT2G29760.1	OTP81/QED1	P1	6	accD_Athaliana_1568	C	VVSWNSMINGFVQKGSPDKALELFKKMESEDVKAS	197	231	cp
AT2G29760.1	OTP81/QED1	L1	7	accD_Athaliana_1568	T	HVTMVGVLSACAKIRNLEFGRQVCSYIEENRVNVN	232	266	cp
AT2G29760.1	OTP81/QED1	S1	8	accD_Athaliana_1568	T	LTLANAMLDMYTKCGSIEDAKRLFDAMEEKD	267	297	cp
AT2G29760.1	OTP81/QED1	SS	9	accD_Athaliana_1568	G	NVTWTTMLDGYAISEDYEAAREVLNSMPQKD	298	328	cp
AT2G29760.1	OTP81/QED1	P1	10	accD_Athaliana_1568	T	IVAWNALISAYEQNGKPNEALIVFHELQLQKNMKLN	329	364	cp
AT2G29760.1	OTP81/QED1	L1	11	accD_Athaliana_1568	T	QITLVSTLSACAQVGALELGRWIHSYIKKHGIRMN	365	399	cp
AT2G29760.1	OTP81/QED1	S1	12	accD_Athaliana_1568	T	FHVTSALIHMYSKCGDLEKSREVFNSVEKRD	400	430	cp
AT2G29760.1	OTP81/QED1	P2	13	accD_Athaliana_1568	A	VFVWSAMIGGLAMHGCGNEAVDMFYKMQEANVKPN	431	465	cp
AT2G29760.1	OTP81/QED1	L2	14	accD_Athaliana_1568	C	GVTFTNVFCACSHTGLVDEAESLFHQMESNYGIVPE	466	501	cp
AT2G29760.1	OTP81/QED1	S2	15	accD_Athaliana_1568	T	EKHYACIVDVLGRSGYLEKAVKFIEAMPIPPS	502	533	cp
AT2G29760.1	OTP81/QED1	E1	16	accD_Athaliana_1568	A	TSVWGALLGACKIHANLNLAEMACTRLLELEPRN	534	567	cp
AT2G29760.1	OTP81/QED1	E2	17	accD_Athaliana_1568	C	DGAHVLLSNIYAKLGKWENVSELRKHMRVTGLKK	568	601	cp
AT2G29760.1	OTP81/QED1	DYW	18	accD_Athaliana_1568	T	EPGCSSIEIDGMIHEFLSGDNAHPMSEKVYGKLHEVMEKLKSNGYEPEISQVLQIIEEEEMKEQSLNLHSEKLAICYGLISTEAPKVIRVIKNLRVCGDCHSVAKLISQLYDREIIVRDRYRFHHFRNGQCSCNDFW	602	738	cp
AT2G29760.1	OTP81/QED1	L1	1	matK_Athaliana_777	T	NNERSRHISLIERCVSLRQLKQTHGHMIRTGTFSDPY	27	63	cp
AT2G29760.1	OTP81/QED1	S1	2	matK_Athaliana_777	T	SASKLFAMAALSSFASLEYARKVFDEIPKPN	64	94	cp
AT2G29760.1	OTP81/QED1	P1	3	matK_Athaliana_777	G	SFAWNTLIRAYASGPDPVLSIWAFLDMVSESQCYPN	95	130	cp
AT2G29760.1	OTP81/QED1	L1	4	matK_Athaliana_777	T	KYTFPFLIKAAAEVSSLSLGQSLHGMAVKSAVGSD	131	165	cp
AT2G29760.1	OTP81/QED1	S1	5	matK_Athaliana_777	T	VFVANSLIHCYFSCGDLDSACKVFTTIKEKD	166	196	cp
AT2G29760.1	OTP81/QED1	P1	6	matK_Athaliana_777	C	VVSWNSMINGFVQKGSPDKALELFKKMESEDVKAS	197	231	cp
AT2G29760.1	OTP81/QED1	L1	7	matK_Athaliana_777	T	HVTMVGVLSACAKIRNLEFGRQVCSYIEENRVNVN	232	266	cp
AT2G29760.1	OTP81/QED1	S1	8	matK_Athaliana_777	T	LTLANAMLDMYTKCGSIEDAKRLFDAMEEKD	267	297	cp
AT2G29760.1	OTP81/QED1	SS	9	matK_Athaliana_777	A	NVTWTTMLDGYAISEDYEAAREVLNSMPQKD	298	328	cp
AT2G29760.1	OTP81/QED1	P1	10	matK_Athaliana_777	T	IVAWNALISAYEQNGKPNEALIVFHELQLQKNMKLN	329	364	cp
AT2G29760.1	OTP81/QED1	L1	11	matK_Athaliana_777	A	QITLVSTLSACAQVGALELGRWIHSYIKKHGIRMN	365	399	cp
AT2G29760.1	OTP81/QED1	S1	12	matK_Athaliana_777	T	FHVTSALIHMYSKCGDLEKSREVFNSVEKRD	400	430	cp
AT2G29760.1	OTP81/QED1	P2	13	matK_Athaliana_777	A	VFVWSAMIGGLAMHGCGNEAVDMFYKMQEANVKPN	431	465	cp
AT2G29760.1	OTP81/QED1	L2	14	matK_Athaliana_777	A	GVTFTNVFCACSHTGLVDEAESLFHQMESNYGIVPE	466	501	cp
AT2G29760.1	OTP81/QED1	S2	15	matK_Athaliana_777	T	EKHYACIVDVLGRSGYLEKAVKFIEAMPIPPS	502	533	cp
AT2G29760.1	OTP81/QED1	E1	16	matK_Athaliana_777	T	TSVWGALLGACKIHANLNLAEMACTRLLELEPRN	534	567	cp
AT2G29760.1	OTP81/QED1	E2	17	matK_Athaliana_777	C	DGAHVLLSNIYAKLGKWENVSELRKHMRVTGLKK	568	601	cp
AT2G29760.1	OTP81/QED1	DYW	18	matK_Athaliana_777	T	EPGCSSIEIDGMIHEFLSGDNAHPMSEKVYGKLHEVMEKLKSNGYEPEISQVLQIIEEEEMKEQSLNLHSEKLAICYGLISTEAPKVIRVIKNLRVCGDCHSVAKLISQLYDREIIVRDRYRFHHFRNGQCSCNDFW	602	738	cp
AT2G29760.1	OTP81/QED1	L1	1	ndhB_Athaliana_871	A	NNERSRHISLIERCVSLRQLKQTHGHMIRTGTFSDPY	27	63	cp
AT2G29760.1	OTP81/QED1	S1	2	ndhB_Athaliana_871	T	SASKLFAMAALSSFASLEYARKVFDEIPKPN	64	94	cp
AT2G29760.1	OTP81/QED1	P1	3	ndhB_Athaliana_871	A	SFAWNTLIRAYASGPDPVLSIWAFLDMVSESQCYPN	95	130	cp
AT2G29760.1	OTP81/QED1	L1	4	ndhB_Athaliana_871	T	KYTFPFLIKAAAEVSSLSLGQSLHGMAVKSAVGSD	131	165	cp
AT2G29760.1	OTP81/QED1	S1	5	ndhB_Athaliana_871	T	VFVANSLIHCYFSCGDLDSACKVFTTIKEKD	166	196	cp
AT2G29760.1	OTP81/QED1	P1	6	ndhB_Athaliana_871	C	VVSWNSMINGFVQKGSPDKALELFKKMESEDVKAS	197	231	cp
AT2G29760.1	OTP81/QED1	L1	7	ndhB_Athaliana_871	C	HVTMVGVLSACAKIRNLEFGRQVCSYIEENRVNVN	232	266	cp
AT2G29760.1	OTP81/QED1	S1	8	ndhB_Athaliana_871	T	LTLANAMLDMYTKCGSIEDAKRLFDAMEEKD	267	297	cp
AT2G29760.1	OTP81/QED1	SS	9	ndhB_Athaliana_871	T	NVTWTTMLDGYAISEDYEAAREVLNSMPQKD	298	328	cp
AT2G29760.1	OTP81/QED1	P1	10	ndhB_Athaliana_871	T	IVAWNALISAYEQNGKPNEALIVFHELQLQKNMKLN	329	364	cp
AT2G29760.1	OTP81/QED1	L1	11	ndhB_Athaliana_871	T	QITLVSTLSACAQVGALELGRWIHSYIKKHGIRMN	365	399	cp
AT2G29760.1	OTP81/QED1	S1	12	ndhB_Athaliana_871	T	FHVTSALIHMYSKCGDLEKSREVFNSVEKRD	400	430	cp
AT2G29760.1	OTP81/QED1	P2	13	ndhB_Athaliana_871	A	VFVWSAMIGGLAMHGCGNEAVDMFYKMQEANVKPN	431	465	cp
AT2G29760.1	OTP81/QED1	L2	14	ndhB_Athaliana_871	T	GVTFTNVFCACSHTGLVDEAESLFHQMESNYGIVPE	466	501	cp
AT2G29760.1	OTP81/QED1	S2	15	ndhB_Athaliana_871	T	EKHYACIVDVLGRSGYLEKAVKFIEAMPIPPS	502	533	cp
AT2G29760.1	OTP81/QED1	E1	16	ndhB_Athaliana_871	T	TSVWGALLGACKIHANLNLAEMACTRLLELEPRN	534	567	cp
AT2G29760.1	OTP81/QED1	E2	17	ndhB_Athaliana_871	C	DGAHVLLSNIYAKLGKWENVSELRKHMRVTGLKK	568	601	cp
AT2G29760.1	OTP81/QED1	DYW	18	ndhB_Athaliana_871	T	EPGCSSIEIDGMIHEFLSGDNAHPMSEKVYGKLHEVMEKLKSNGYEPEISQVLQIIEEEEMKEQSLNLHSEKLAICYGLISTEAPKVIRVIKNLRVCGDCHSVAKLISQLYDREIIVRDRYRFHHFRNGQCSCNDFW	602	738	cp
AT2G29760.1	OTP81/QED1	L1	1	rpoB_Athaliana_2752	T	NNERSRHISLIERCVSLRQLKQTHGHMIRTGTFSDPY	27	63	cp
AT2G29760.1	OTP81/QED1	S1	2	rpoB_Athaliana_2752	A	SASKLFAMAALSSFASLEYARKVFDEIPKPN	64	94	cp
AT2G29760.1	OTP81/QED1	P1	3	rpoB_Athaliana_2752	A	SFAWNTLIRAYASGPDPVLSIWAFLDMVSESQCYPN	95	130	cp
AT2G29760.1	OTP81/QED1	L1	4	rpoB_Athaliana_2752	T	KYTFPFLIKAAAEVSSLSLGQSLHGMAVKSAVGSD	131	165	cp
AT2G29760.1	OTP81/QED1	S1	5	rpoB_Athaliana_2752	T	VFVANSLIHCYFSCGDLDSACKVFTTIKEKD	166	196	cp
AT2G29760.1	OTP81/QED1	P1	6	rpoB_Athaliana_2752	C	VVSWNSMINGFVQKGSPDKALELFKKMESEDVKAS	197	231	cp
AT2G29760.1	OTP81/QED1	L1	7	rpoB_Athaliana_2752	G	HVTMVGVLSACAKIRNLEFGRQVCSYIEENRVNVN	232	266	cp
AT2G29760.1	OTP81/QED1	S1	8	rpoB_Athaliana_2752	T	LTLANAMLDMYTKCGSIEDAKRLFDAMEEKD	267	297	cp
AT2G29760.1	OTP81/QED1	SS	9	rpoB_Athaliana_2752	G	NVTWTTMLDGYAISEDYEAAREVLNSMPQKD	298	328	cp
AT2G29760.1	OTP81/QED1	P1	10	rpoB_Athaliana_2752	T	IVAWNALISAYEQNGKPNEALIVFHELQLQKNMKLN	329	364	cp
AT2G29760.1	OTP81/QED1	L1	11	rpoB_Athaliana_2752	A	QITLVSTLSACAQVGALELGRWIHSYIKKHGIRMN	365	399	cp
AT2G29760.1	OTP81/QED1	S1	12	rpoB_Athaliana_2752	T	FHVTSALIHMYSKCGDLEKSREVFNSVEKRD	400	430	cp
AT2G29760.1	OTP81/QED1	P2	13	rpoB_Athaliana_2752	A	VFVWSAMIGGLAMHGCGNEAVDMFYKMQEANVKPN	431	465	cp
AT2G29760.1	OTP81/QED1	L2	14	rpoB_Athaliana_2752	T	GVTFTNVFCACSHTGLVDEAESLFHQMESNYGIVPE	466	501	cp
AT2G29760.1	OTP81/QED1	S2	15	rpoB_Athaliana_2752	A	EKHYACIVDVLGRSGYLEKAVKFIEAMPIPPS	502	533	cp
AT2G29760.1	OTP81/QED1	E1	16	rpoB_Athaliana_2752	T	TSVWGALLGACKIHANLNLAEMACTRLLELEPRN	534	567	cp
AT2G29760.1	OTP81/QED1	E2	17	rpoB_Athaliana_2752	T	DGAHVLLSNIYAKLGKWENVSELRKHMRVTGLKK	568	601	cp
AT2G29760.1	OTP81/QED1	DYW	18	rpoB_Athaliana_2752	T	EPGCSSIEIDGMIHEFLSGDNAHPMSEKVYGKLHEVMEKLKSNGYEPEISQVLQIIEEEEMKEQSLNLHSEKLAICYGLISTEAPKVIRVIKNLRVCGDCHSVAKLISQLYDREIIVRDRYRFHHFRNGQCSCNDFW	602	738	cp
AT2G29760.1	OTP81/QED1	L1	1	rps12_Athaliana_241	A	NNERSRHISLIERCVSLRQLKQTHGHMIRTGTFSDPY	27	63	cp
AT2G29760.1	OTP81/QED1	S1	2	rps12_Athaliana_241	A	SASKLFAMAALSSFASLEYARKVFDEIPKPN	64	94	cp
AT2G29760.1	OTP81/QED1	P1	3	rps12_Athaliana_241	A	SFAWNTLIRAYASGPDPVLSIWAFLDMVSESQCYPN	95	130	cp
AT2G29760.1	OTP81/QED1	L1	4	rps12_Athaliana_241	T	KYTFPFLIKAAAEVSSLSLGQSLHGMAVKSAVGSD	131	165	cp
AT2G29760.1	OTP81/QED1	S1	5	rps12_Athaliana_241	T	VFVANSLIHCYFSCGDLDSACKVFTTIKEKD	166	196	cp
AT2G29760.1	OTP81/QED1	P1	6	rps12_Athaliana_241	C	VVSWNSMINGFVQKGSPDKALELFKKMESEDVKAS	197	231	cp
AT2G29760.1	OTP81/QED1	L1	7	rps12_Athaliana_241	T	HVTMVGVLSACAKIRNLEFGRQVCSYIEENRVNVN	232	266	cp
AT2G29760.1	OTP81/QED1	S1	8	rps12_Athaliana_241	T	LTLANAMLDMYTKCGSIEDAKRLFDAMEEKD	267	297	cp
AT2G29760.1	OTP81/QED1	SS	9	rps12_Athaliana_241	T	NVTWTTMLDGYAISEDYEAAREVLNSMPQKD	298	328	cp
AT2G29760.1	OTP81/QED1	P1	10	rps12_Athaliana_241	T	IVAWNALISAYEQNGKPNEALIVFHELQLQKNMKLN	329	364	cp
AT2G29760.1	OTP81/QED1	L1	11	rps12_Athaliana_241	T	QITLVSTLSACAQVGALELGRWIHSYIKKHGIRMN	365	399	cp
AT2G29760.1	OTP81/QED1	S1	12	rps12_Athaliana_241	G	FHVTSALIHMYSKCGDLEKSREVFNSVEKRD	400	430	cp
AT2G29760.1	OTP81/QED1	P2	13	rps12_Athaliana_241	A	VFVWSAMIGGLAMHGCGNEAVDMFYKMQEANVKPN	431	465	cp
AT2G29760.1	OTP81/QED1	L2	14	rps12_Athaliana_241	A	GVTFTNVFCACSHTGLVDEAESLFHQMESNYGIVPE	466	501	cp
AT2G29760.1	OTP81/QED1	S2	15	rps12_Athaliana_241	A	EKHYACIVDVLGRSGYLEKAVKFIEAMPIPPS	502	533	cp
AT2G29760.1	OTP81/QED1	E1	16	rps12_Athaliana_241	T	TSVWGALLGACKIHANLNLAEMACTRLLELEPRN	534	567	cp
AT2G29760.1	OTP81/QED1	E2	17	rps12_Athaliana_241	A	DGAHVLLSNIYAKLGKWENVSELRKHMRVTGLKK	568	601	cp
AT2G29760.1	OTP81/QED1	DYW	18	rps12_Athaliana_241	T	EPGCSSIEIDGMIHEFLSGDNAHPMSEKVYGKLHEVMEKLKSNGYEPEISQVLQIIEEEEMKEQSLNLHSEKLAICYGLISTEAPKVIRVIKNLRVCGDCHSVAKLISQLYDREIIVRDRYRFHHFRNGQCSCNDFW	602	738	cp
AT2G44880.1	AHG11	SS	1	nad4_376	T	VQIFTKFLVISASAVGIGYARKLFDQRPQRDD	10	41	mt
AT2G44880.1	AHG11	P1	2	nad4_376	A	SFLSNSMIKAYLETRQYPDSFALYRDLRKETCFAPD	42	77	mt
AT2G44880.1	AHG11	L1	3	nad4_376	C	NFTFTTLTKSCSLSMCVYQGLQLHSQIWRFGFCAD	78	112	mt
AT2G44880.1	AHG11	S1	4	nad4_376	A	MYVSTGVVDMYAKFGKMGCARNAFDEMPHRS	113	143	mt
AT2G44880.1	AHG11	SS	5	nad4_376	G	EVSWTALISGYIRCGELDLASKLFDQMPHVKD	144	175	mt
AT2G44880.1	AHG11	SS	6	nad4_376	C	VVIYNAMMDGFVKSGDMTSARRLFDEMTHKT	176	206	mt
AT2G44880.1	AHG11	SS	7	nad4_376	A	VITWTTMIHGYCNIKDIDAARKLFDAMPERN	207	237	mt
AT2G44880.1	AHG11	P1	8	nad4_376	T	LVSWNTMIGGYCQNKQPQEGIRLFQEMQATTSLDPD	238	273	mt
AT2G44880.1	AHG11	L1	9	nad4_376	T	DVTILSVLPAISDTGALSLGEWCHCFVQRKKLDKK	274	308	mt
AT2G44880.1	AHG11	S1	10	nad4_376	T	VKVCTAILDMYSKCGEIEKAKRIFDEMPEKQ	309	339	mt
AT2G44880.1	AHG11	P2	11	nad4_376	T	VASWNAMIHGYALNGNARAALDLFVTMMIEEKPD	340	373	mt
AT2G44880.1	AHG11	L2	12	nad4_376	T	EITMLAVITACNHGGLVEEGRKWFHVMREMGLNAK	374	408	mt
AT2G44880.1	AHG11	S2	13	nad4_376	A	IEHYGCMVDLLGRAGSLKEAEDLITNMPFEPN	409	440	mt
AT2G44880.1	AHG11	E1	14	nad4_376	A	GIILSSFLSACGQYKDIERAERILKKAVELEPQN	441	474	mt
AT2G44880.1	AHG11	E2	15	nad4_376	T	DGNYVLLRNLYAADKRWDDFGMVKNVMRKNQAKK	475	508	mt
AT2G44880.1	AHG11	E+	16	nad4_376	T	EVGCSLIEINYIVSEFISGDTTHPHRRSIHLVLGDLLMHMNEEKYNW	509	555	mt
AT2G45350.1	CRR4	L1	1	ndhD_Athaliana_28	T	ECSISSTIHVLGSCKTSDDVNQIHGRLIKTGIIKN	9	43	cp
AT2G45350.1	CRR4	P1	2	ndhD_Athaliana_28	T	PFLWNAVIKSHSHGKDPRQALLLLCLMLENGVSVD	86	120	cp
AT2G45350.1	CRR4	L1	3	ndhD_Athaliana_28	A	KFSLSLVLKACSRLGFVKGGMQIHGFLKKTGLWSD	121	155	cp
AT2G45350.1	CRR4	S1	4	ndhD_Athaliana_28	T	LFLQNCLIGLYLKCGCLGLSRQMFDRMPKRD	156	186	cp
AT2G45350.1	CRR4	SS	5	ndhD_Athaliana_28	C	SVSYNSMIDGYVKCGLIVSARELFDLMPMEMKN	187	219	cp
AT2G45350.1	CRR4	SS	6	ndhD_Athaliana_28	T	LISWNSMISGYAQTSDGVDIASKLFADMPEKD	220	251	cp
AT2G45350.1	CRR4	SS	7	ndhD_Athaliana_28	T	LISWNSMIDGYVKHGRIEDAKGLFDVMPRRD	252	282	cp
AT2G45350.1	CRR4	SS	8	ndhD_Athaliana_28	G	VVTWATMIDGYAKLGFVHHAKTLFDQMPHRD	283	313	cp
AT2G45350.1	CRR4	P1	9	ndhD_Athaliana_28	T	VVAYNSMMAGYVQNKYHMEALEIFSDMEKESHLLPD	314	349	cp
AT2G45350.1	CRR4	L1	10	ndhD_Athaliana_28	C	DTTLVIVLPAIAQLGRLSKAIDMHLYIVEKQFYLG	350	384	cp
AT2G45350.1	CRR4	S1	11	ndhD_Athaliana_28	T	GKLGVALIDMYSKCGSIQHAMLVFEGIENKS	385	415	cp
AT2G45350.1	CRR4	P2	12	ndhD_Athaliana_28	T	IDHWNAMIGGLAIHGLGESAFDMLLQIERLSLKPD	416	450	cp
AT2G45350.1	CRR4	L2	13	ndhD_Athaliana_28	T	DITFVGVLNACSHSGLVKEGLLCFELMRRKHKIEPR	451	486	cp
AT2G45350.1	CRR4	S2	14	ndhD_Athaliana_28	A	LQHYGCMVDILSRSGSIELAKNLIEEMPVEPN	487	518	cp
AT2G45350.1	CRR4	E1	15	ndhD_Athaliana_28	C	DVIWRTFLTACSHHKEFETGELVAKHLILQAGYN	519	552	cp
AT2G45350.1	CRR4	E2	16	ndhD_Athaliana_28	C	PSSYVLLSNMYASFGMWKDVRRVRTMMKERKIEK	553	586	cp
AT2G45350.1	CRR4	E+	17	ndhD_Athaliana_28	A	IPGCSWIELDGRVHEFFVDSIEVSSTL	587	613	cp
AT3G02330.1	MEF13	L1	1	ccmFC_415	T	TTNFSFVFKECAKQGALELGKQAHAHMIISGFRPT	48	82	mt
AT3G02330.1	MEF13	S1	2	ccmFC_415	G	TFVLNCLLQVYTNSRDFVSASMVFDKMPLRD	83	113	mt
AT3G02330.1	MEF13	SS	3	ccmFC_415	T	VVSWNKMINGYSKSNDMFKANSFFNMMPVRD	114	144	mt
AT3G02330.1	MEF13	P1	4	ccmFC_415	T	VVSWNSMLSGYLQNGESLKSIEVFVDMGREGIEFD	145	179	mt
AT3G02330.1	MEF13	L1	5	ccmFC_415	T	GRTFAIILKVCSFLEDTSLGMQIHGIVVRVGCDTD	180	214	mt
AT3G02330.1	MEF13	S1	6	ccmFC_415	A	VVAASALLDMYAKGKRFVESLRVFQGIPEKN	215	245	mt
AT3G02330.1	MEF13	P1	7	ccmFC_415	C	SVSWSAIIAGCVQNNLLSLALKFFKEMQKVNAGVS	246	280	mt
AT3G02330.1	MEF13	L1	8	ccmFC_415	T	QSIYASVLRSCAALSELRLGGQLHAHALKSDFAAD	281	315	mt
AT3G02330.1	MEF13	S1	9	ccmFC_415	A	GIVRTATLDMYAKCDNMQDAQILFDNSENLN	316	346	mt
AT3G02330.1	MEF13	P1	10	ccmFC_415	T	RQSYNAMITGYSQEEHGFKALLLFHRLMSSGLGFD	347	381	mt
AT3G02330.1	MEF13	L1	11	ccmFC_415	T	EISLSGVFRACALVKGLSEGLQIYGLAIKSSLSLD	382	416	mt
AT3G02330.1	MEF13	S1	12	ccmFC_415	C	VCVANAAIDMYGKCQALAEAFRVFDEMRRRD	417	447	mt
AT3G02330.1	MEF13	P1	13	ccmFC_415	T	AVSWNAIIAAHEQNGKGYETLFLFVSMLRSRIEPD	448	482	mt
AT3G02330.1	MEF13	L1	14	ccmFC_415	T	EFTFGSILKACTGGSLGYGMEIHSSIVKSGMASN	483	516	mt
AT3G02330.1	MEF13	S1	15	ccmFC_415	T	SSVGCSLIDMYSKCGMIEEAEKIHSRFFQRANVSGTMEELEKMHNKRLQEM	517	567	mt
AT3G02330.1	MEF13	P1	16	ccmFC_415	C	CVSWNSIISGYVMKEQSEDAQMLFTRMMEMGITPD	568	602	mt
AT3G02330.1	MEF13	L1	17	ccmFC_415	G	KFTYATVLDTCANLASAGLGKQIHAQVIKKELQSD	603	637	mt
AT3G02330.1	MEF13	S1	18	ccmFC_415	T	VYICSTLVDMYSKCGDLHDSRLMFEKSLRRD	638	668	mt
AT3G02330.1	MEF13	P2	19	ccmFC_415	A	FVTWNAMICGYAHHGKGEEAIQLFERMILENIKPN	669	703	mt
AT3G02330.1	MEF13	L2	20	ccmFC_415	C	HVTFISILRACAHMGLIDKGLEYFYMMKRDYGLDPQ	704	739	mt
AT3G02330.1	MEF13	S2	21	ccmFC_415	T	LPHYSNMVDILGKSGKVKRALELIREMPFEAD	740	771	mt
AT3G02330.1	MEF13	E1	22	ccmFC_415	T	DVIWRTLLGVCTIHRNNVEVAEEATAALLRLDPQD	772	806	mt
AT3G02330.1	MEF13	E2	23	ccmFC_415	T	SSAYTLLSNVYADAGMWEKVSDLRRNMRGFKLKK	807	840	mt
AT3G02330.1	MEF13	E+	24	ccmFC_415	C	EPGCSWVELKDELHVFLVGDKAHPRWEEIYEELGLIYSEMKPFDDSSFVRGVEVEEEDQWCYC	841	903	mt
AT3G02330.1	MEF13	L1	1	ccmFC_50	T	TTNFSFVFKECAKQGALELGKQAHAHMIISGFRPT	48	82	mt
AT3G02330.1	MEF13	S1	2	ccmFC_50	T	TFVLNCLLQVYTNSRDFVSASMVFDKMPLRD	83	113	mt
AT3G02330.1	MEF13	SS	3	ccmFC_50	T	VVSWNKMINGYSKSNDMFKANSFFNMMPVRD	114	144	mt
AT3G02330.1	MEF13	P1	4	ccmFC_50	T	VVSWNSMLSGYLQNGESLKSIEVFVDMGREGIEFD	145	179	mt
AT3G02330.1	MEF13	L1	5	ccmFC_50	T	GRTFAIILKVCSFLEDTSLGMQIHGIVVRVGCDTD	180	214	mt
AT3G02330.1	MEF13	S1	6	ccmFC_50	A	VVAASALLDMYAKGKRFVESLRVFQGIPEKN	215	245	mt
AT3G02330.1	MEF13	P1	7	ccmFC_50	T	SVSWSAIIAGCVQNNLLSLALKFFKEMQKVNAGVS	246	280	mt
AT3G02330.1	MEF13	L1	8	ccmFC_50	T	QSIYASVLRSCAALSELRLGGQLHAHALKSDFAAD	281	315	mt
AT3G02330.1	MEF13	S1	9	ccmFC_50	A	GIVRTATLDMYAKCDNMQDAQILFDNSENLN	316	346	mt
AT3G02330.1	MEF13	P1	10	ccmFC_50	T	RQSYNAMITGYSQEEHGFKALLLFHRLMSSGLGFD	347	381	mt
AT3G02330.1	MEF13	L1	11	ccmFC_50	T	EISLSGVFRACALVKGLSEGLQIYGLAIKSSLSLD	382	416	mt
AT3G02330.1	MEF13	S1	12	ccmFC_50	T	VCVANAAIDMYGKCQALAEAFRVFDEMRRRD	417	447	mt
AT3G02330.1	MEF13	P1	13	ccmFC_50	T	AVSWNAIIAAHEQNGKGYETLFLFVSMLRSRIEPD	448	482	mt
AT3G02330.1	MEF13	L1	14	ccmFC_50	T	EFTFGSILKACTGGSLGYGMEIHSSIVKSGMASN	483	516	mt
AT3G02330.1	MEF13	S1	15	ccmFC_50	A	SSVGCSLIDMYSKCGMIEEAEKIHSRFFQRANVSGTMEELEKMHNKRLQEM	517	567	mt
AT3G02330.1	MEF13	P1	16	ccmFC_50	T	CVSWNSIISGYVMKEQSEDAQMLFTRMMEMGITPD	568	602	mt
AT3G02330.1	MEF13	L1	17	ccmFC_50	G	KFTYATVLDTCANLASAGLGKQIHAQVIKKELQSD	603	637	mt
AT3G02330.1	MEF13	S1	18	ccmFC_50	G	VYICSTLVDMYSKCGDLHDSRLMFEKSLRRD	638	668	mt
AT3G02330.1	MEF13	P2	19	ccmFC_50	T	FVTWNAMICGYAHHGKGEEAIQLFERMILENIKPN	669	703	mt
AT3G02330.1	MEF13	L2	20	ccmFC_50	C	HVTFISILRACAHMGLIDKGLEYFYMMKRDYGLDPQ	704	739	mt
AT3G02330.1	MEF13	S2	21	ccmFC_50	G	LPHYSNMVDILGKSGKVKRALELIREMPFEAD	740	771	mt
AT3G02330.1	MEF13	E1	22	ccmFC_50	T	DVIWRTLLGVCTIHRNNVEVAEEATAALLRLDPQD	772	806	mt
AT3G02330.1	MEF13	E2	23	ccmFC_50	G	SSAYTLLSNVYADAGMWEKVSDLRRNMRGFKLKK	807	840	mt
AT3G02330.1	MEF13	E+	24	ccmFC_50	C	EPGCSWVELKDELHVFLVGDKAHPRWEEIYEELGLIYSEMKPFDDSSFVRGVEVEEEDQWCYC	841	903	mt
AT3G02330.1	MEF13	L1	1	cox3_314	T	TTNFSFVFKECAKQGALELGKQAHAHMIISGFRPT	48	82	mt
AT3G02330.1	MEF13	S1	2	cox3_314	T	TFVLNCLLQVYTNSRDFVSASMVFDKMPLRD	83	113	mt
AT3G02330.1	MEF13	SS	3	cox3_314	T	VVSWNKMINGYSKSNDMFKANSFFNMMPVRD	114	144	mt
AT3G02330.1	MEF13	P1	4	cox3_314	T	VVSWNSMLSGYLQNGESLKSIEVFVDMGREGIEFD	145	179	mt
AT3G02330.1	MEF13	L1	5	cox3_314	T	GRTFAIILKVCSFLEDTSLGMQIHGIVVRVGCDTD	180	214	mt
AT3G02330.1	MEF13	S1	6	cox3_314	G	VVAASALLDMYAKGKRFVESLRVFQGIPEKN	215	245	mt
AT3G02330.1	MEF13	P1	7	cox3_314	C	SVSWSAIIAGCVQNNLLSLALKFFKEMQKVNAGVS	246	280	mt
AT3G02330.1	MEF13	L1	8	cox3_314	T	QSIYASVLRSCAALSELRLGGQLHAHALKSDFAAD	281	315	mt
AT3G02330.1	MEF13	S1	9	cox3_314	T	GIVRTATLDMYAKCDNMQDAQILFDNSENLN	316	346	mt
AT3G02330.1	MEF13	P1	10	cox3_314	T	RQSYNAMITGYSQEEHGFKALLLFHRLMSSGLGFD	347	381	mt
AT3G02330.1	MEF13	L1	11	cox3_314	T	EISLSGVFRACALVKGLSEGLQIYGLAIKSSLSLD	382	416	mt
AT3G02330.1	MEF13	S1	12	cox3_314	T	VCVANAAIDMYGKCQALAEAFRVFDEMRRRD	417	447	mt
AT3G02330.1	MEF13	P1	13	cox3_314	T	AVSWNAIIAAHEQNGKGYETLFLFVSMLRSRIEPD	448	482	mt
AT3G02330.1	MEF13	L1	14	cox3_314	T	EFTFGSILKACTGGSLGYGMEIHSSIVKSGMASN	483	516	mt
AT3G02330.1	MEF13	S1	15	cox3_314	T	SSVGCSLIDMYSKCGMIEEAEKIHSRFFQRANVSGTMEELEKMHNKRLQEM	517	567	mt
AT3G02330.1	MEF13	P1	16	cox3_314	G	CVSWNSIISGYVMKEQSEDAQMLFTRMMEMGITPD	568	602	mt
AT3G02330.1	MEF13	L1	17	cox3_314	G	KFTYATVLDTCANLASAGLGKQIHAQVIKKELQSD	603	637	mt
AT3G02330.1	MEF13	S1	18	cox3_314	G	VYICSTLVDMYSKCGDLHDSRLMFEKSLRRD	638	668	mt
AT3G02330.1	MEF13	P2	19	cox3_314	C	FVTWNAMICGYAHHGKGEEAIQLFERMILENIKPN	669	703	mt
AT3G02330.1	MEF13	L2	20	cox3_314	T	HVTFISILRACAHMGLIDKGLEYFYMMKRDYGLDPQ	704	739	mt
AT3G02330.1	MEF13	S2	21	cox3_314	T	LPHYSNMVDILGKSGKVKRALELIREMPFEAD	740	771	mt
AT3G02330.1	MEF13	E1	22	cox3_314	C	DVIWRTLLGVCTIHRNNVEVAEEATAALLRLDPQD	772	806	mt
AT3G02330.1	MEF13	E2	23	cox3_314	T	SSAYTLLSNVYADAGMWEKVSDLRRNMRGFKLKK	807	840	mt
AT3G02330.1	MEF13	E+	24	cox3_314	T	EPGCSWVELKDELHVFLVGDKAHPRWEEIYEELGLIYSEMKPFDDSSFVRGVEVEEEDQWCYC	841	903	mt
AT3G02330.1	MEF13	L1	1	nad2_59	T	TTNFSFVFKECAKQGALELGKQAHAHMIISGFRPT	48	82	mt
AT3G02330.1	MEF13	S1	2	nad2_59	G	TFVLNCLLQVYTNSRDFVSASMVFDKMPLRD	83	113	mt
AT3G02330.1	MEF13	SS	3	nad2_59	T	VVSWNKMINGYSKSNDMFKANSFFNMMPVRD	114	144	mt
AT3G02330.1	MEF13	P1	4	nad2_59	T	VVSWNSMLSGYLQNGESLKSIEVFVDMGREGIEFD	145	179	mt
AT3G02330.1	MEF13	L1	5	nad2_59	C	GRTFAIILKVCSFLEDTSLGMQIHGIVVRVGCDTD	180	214	mt
AT3G02330.1	MEF13	S1	6	nad2_59	A	VVAASALLDMYAKGKRFVESLRVFQGIPEKN	215	245	mt
AT3G02330.1	MEF13	P1	7	nad2_59	A	SVSWSAIIAGCVQNNLLSLALKFFKEMQKVNAGVS	246	280	mt
AT3G02330.1	MEF13	L1	8	nad2_59	T	QSIYASVLRSCAALSELRLGGQLHAHALKSDFAAD	281	315	mt
AT3G02330.1	MEF13	S1	9	nad2_59	C	GIVRTATLDMYAKCDNMQDAQILFDNSENLN	316	346	mt
AT3G02330.1	MEF13	P1	10	nad2_59	T	RQSYNAMITGYSQEEHGFKALLLFHRLMSSGLGFD	347	381	mt
AT3G02330.1	MEF13	L1	11	nad2_59	T	EISLSGVFRACALVKGLSEGLQIYGLAIKSSLSLD	382	416	mt
AT3G02330.1	MEF13	S1	12	nad2_59	T	VCVANAAIDMYGKCQALAEAFRVFDEMRRRD	417	447	mt
AT3G02330.1	MEF13	P1	13	nad2_59	T	AVSWNAIIAAHEQNGKGYETLFLFVSMLRSRIEPD	448	482	mt
AT3G02330.1	MEF13	L1	14	nad2_59	T	EFTFGSILKACTGGSLGYGMEIHSSIVKSGMASN	483	516	mt
AT3G02330.1	MEF13	S1	15	nad2_59	T	SSVGCSLIDMYSKCGMIEEAEKIHSRFFQRANVSGTMEELEKMHNKRLQEM	517	567	mt
AT3G02330.1	MEF13	P1	16	nad2_59	T	CVSWNSIISGYVMKEQSEDAQMLFTRMMEMGITPD	568	602	mt
AT3G02330.1	MEF13	L1	17	nad2_59	A	KFTYATVLDTCANLASAGLGKQIHAQVIKKELQSD	603	637	mt
AT3G02330.1	MEF13	S1	18	nad2_59	G	VYICSTLVDMYSKCGDLHDSRLMFEKSLRRD	638	668	mt
AT3G02330.1	MEF13	P2	19	nad2_59	C	FVTWNAMICGYAHHGKGEEAIQLFERMILENIKPN	669	703	mt
AT3G02330.1	MEF13	L2	20	nad2_59	G	HVTFISILRACAHMGLIDKGLEYFYMMKRDYGLDPQ	704	739	mt
AT3G02330.1	MEF13	S2	21	nad2_59	G	LPHYSNMVDILGKSGKVKRALELIREMPFEAD	740	771	mt
AT3G02330.1	MEF13	E1	22	nad2_59	T	DVIWRTLLGVCTIHRNNVEVAEEATAALLRLDPQD	772	806	mt
AT3G02330.1	MEF13	E2	23	nad2_59	T	SSAYTLLSNVYADAGMWEKVSDLRRNMRGFKLKK	807	840	mt
AT3G02330.1	MEF13	E+	24	nad2_59	T	EPGCSWVELKDELHVFLVGDKAHPRWEEIYEELGLIYSEMKPFDDSSFVRGVEVEEEDQWCYC	841	903	mt
AT3G02330.1	MEF13	L1	1	nad4_158	C	TTNFSFVFKECAKQGALELGKQAHAHMIISGFRPT	48	82	mt
AT3G02330.1	MEF13	S1	2	nad4_158	T	TFVLNCLLQVYTNSRDFVSASMVFDKMPLRD	83	113	mt
AT3G02330.1	MEF13	SS	3	nad4_158	C	VVSWNKMINGYSKSNDMFKANSFFNMMPVRD	114	144	mt
AT3G02330.1	MEF13	P1	4	nad4_158	T	VVSWNSMLSGYLQNGESLKSIEVFVDMGREGIEFD	145	179	mt
AT3G02330.1	MEF13	L1	5	nad4_158	T	GRTFAIILKVCSFLEDTSLGMQIHGIVVRVGCDTD	180	214	mt
AT3G02330.1	MEF13	S1	6	nad4_158	A	VVAASALLDMYAKGKRFVESLRVFQGIPEKN	215	245	mt
AT3G02330.1	MEF13	P1	7	nad4_158	T	SVSWSAIIAGCVQNNLLSLALKFFKEMQKVNAGVS	246	280	mt
AT3G02330.1	MEF13	L1	8	nad4_158	T	QSIYASVLRSCAALSELRLGGQLHAHALKSDFAAD	281	315	mt
AT3G02330.1	MEF13	S1	9	nad4_158	A	GIVRTATLDMYAKCDNMQDAQILFDNSENLN	316	346	mt
AT3G02330.1	MEF13	P1	10	nad4_158	C	RQSYNAMITGYSQEEHGFKALLLFHRLMSSGLGFD	347	381	mt
AT3G02330.1	MEF13	L1	11	nad4_158	T	EISLSGVFRACALVKGLSEGLQIYGLAIKSSLSLD	382	416	mt
AT3G02330.1	MEF13	S1	12	nad4_158	T	VCVANAAIDMYGKCQALAEAFRVFDEMRRRD	417	447	mt
AT3G02330.1	MEF13	P1	13	nad4_158	T	AVSWNAIIAAHEQNGKGYETLFLFVSMLRSRIEPD	448	482	mt
AT3G02330.1	MEF13	L1	14	nad4_158	T	EFTFGSILKACTGGSLGYGMEIHSSIVKSGMASN	483	516	mt
AT3G02330.1	MEF13	S1	15	nad4_158	T	SSVGCSLIDMYSKCGMIEEAEKIHSRFFQRANVSGTMEELEKMHNKRLQEM	517	567	mt
AT3G02330.1	MEF13	P1	16	nad4_158	T	CVSWNSIISGYVMKEQSEDAQMLFTRMMEMGITPD	568	602	mt
AT3G02330.1	MEF13	L1	17	nad4_158	G	KFTYATVLDTCANLASAGLGKQIHAQVIKKELQSD	603	637	mt
AT3G02330.1	MEF13	S1	18	nad4_158	T	VYICSTLVDMYSKCGDLHDSRLMFEKSLRRD	638	668	mt
AT3G02330.1	MEF13	P2	19	nad4_158	A	FVTWNAMICGYAHHGKGEEAIQLFERMILENIKPN	669	703	mt
AT3G02330.1	MEF13	L2	20	nad4_158	T	HVTFISILRACAHMGLIDKGLEYFYMMKRDYGLDPQ	704	739	mt
AT3G02330.1	MEF13	S2	21	nad4_158	T	LPHYSNMVDILGKSGKVKRALELIREMPFEAD	740	771	mt
AT3G02330.1	MEF13	E1	22	nad4_158	C	DVIWRTLLGVCTIHRNNVEVAEEATAALLRLDPQD	772	806	mt
AT3G02330.1	MEF13	E2	23	nad4_158	T	SSAYTLLSNVYADAGMWEKVSDLRRNMRGFKLKK	807	840	mt
AT3G02330.1	MEF13	E+	24	nad4_158	C	EPGCSWVELKDELHVFLVGDKAHPRWEEIYEELGLIYSEMKPFDDSSFVRGVEVEEEDQWCYC	841	903	mt
AT3G02330.1	MEF13	L1	1	nad5_1665	A	TTNFSFVFKECAKQGALELGKQAHAHMIISGFRPT	48	82	mt
AT3G02330.1	MEF13	S1	2	nad5_1665	A	TFVLNCLLQVYTNSRDFVSASMVFDKMPLRD	83	113	mt
AT3G02330.1	MEF13	SS	3	nad5_1665	C	VVSWNKMINGYSKSNDMFKANSFFNMMPVRD	114	144	mt
AT3G02330.1	MEF13	P1	4	nad5_1665	T	VVSWNSMLSGYLQNGESLKSIEVFVDMGREGIEFD	145	179	mt
AT3G02330.1	MEF13	L1	5	nad5_1665	A	GRTFAIILKVCSFLEDTSLGMQIHGIVVRVGCDTD	180	214	mt
AT3G02330.1	MEF13	S1	6	nad5_1665	G	VVAASALLDMYAKGKRFVESLRVFQGIPEKN	215	245	mt
AT3G02330.1	MEF13	P1	7	nad5_1665	T	SVSWSAIIAGCVQNNLLSLALKFFKEMQKVNAGVS	246	280	mt
AT3G02330.1	MEF13	L1	8	nad5_1665	A	QSIYASVLRSCAALSELRLGGQLHAHALKSDFAAD	281	315	mt
AT3G02330.1	MEF13	S1	9	nad5_1665	C	GIVRTATLDMYAKCDNMQDAQILFDNSENLN	316	346	mt
AT3G02330.1	MEF13	P1	10	nad5_1665	T	RQSYNAMITGYSQEEHGFKALLLFHRLMSSGLGFD	347	381	mt
AT3G02330.1	MEF13	L1	11	nad5_1665	T	EISLSGVFRACALVKGLSEGLQIYGLAIKSSLSLD	382	416	mt
AT3G02330.1	MEF13	S1	12	nad5_1665	T	VCVANAAIDMYGKCQALAEAFRVFDEMRRRD	417	447	mt
AT3G02330.1	MEF13	P1	13	nad5_1665	T	AVSWNAIIAAHEQNGKGYETLFLFVSMLRSRIEPD	448	482	mt
AT3G02330.1	MEF13	L1	14	nad5_1665	T	EFTFGSILKACTGGSLGYGMEIHSSIVKSGMASN	483	516	mt
AT3G02330.1	MEF13	S1	15	nad5_1665	G	SSVGCSLIDMYSKCGMIEEAEKIHSRFFQRANVSGTMEELEKMHNKRLQEM	517	567	mt
AT3G02330.1	MEF13	P1	16	nad5_1665	T	CVSWNSIISGYVMKEQSEDAQMLFTRMMEMGITPD	568	602	mt
AT3G02330.1	MEF13	L1	17	nad5_1665	A	KFTYATVLDTCANLASAGLGKQIHAQVIKKELQSD	603	637	mt
AT3G02330.1	MEF13	S1	18	nad5_1665	A	VYICSTLVDMYSKCGDLHDSRLMFEKSLRRD	638	668	mt
AT3G02330.1	MEF13	P2	19	nad5_1665	T	FVTWNAMICGYAHHGKGEEAIQLFERMILENIKPN	669	703	mt
AT3G02330.1	MEF13	L2	20	nad5_1665	C	HVTFISILRACAHMGLIDKGLEYFYMMKRDYGLDPQ	704	739	mt
AT3G02330.1	MEF13	S2	21	nad5_1665	G	LPHYSNMVDILGKSGKVKRALELIREMPFEAD	740	771	mt
AT3G02330.1	MEF13	E1	22	nad5_1665	A	DVIWRTLLGVCTIHRNNVEVAEEATAALLRLDPQD	772	806	mt
AT3G02330.1	MEF13	E2	23	nad5_1665	C	SSAYTLLSNVYADAGMWEKVSDLRRNMRGFKLKK	807	840	mt
AT3G02330.1	MEF13	E+	24	nad5_1665	T	EPGCSWVELKDELHVFLVGDKAHPRWEEIYEELGLIYSEMKPFDDSSFVRGVEVEEEDQWCYC	841	903	mt
AT3G02330.1	MEF13	L1	1	nad5_1916	G	TTNFSFVFKECAKQGALELGKQAHAHMIISGFRPT	48	82	mt
AT3G02330.1	MEF13	S1	2	nad5_1916	T	TFVLNCLLQVYTNSRDFVSASMVFDKMPLRD	83	113	mt
AT3G02330.1	MEF13	SS	3	nad5_1916	T	VVSWNKMINGYSKSNDMFKANSFFNMMPVRD	114	144	mt
AT3G02330.1	MEF13	P1	4	nad5_1916	C	VVSWNSMLSGYLQNGESLKSIEVFVDMGREGIEFD	145	179	mt
AT3G02330.1	MEF13	L1	5	nad5_1916	A	GRTFAIILKVCSFLEDTSLGMQIHGIVVRVGCDTD	180	214	mt
AT3G02330.1	MEF13	S1	6	nad5_1916	A	VVAASALLDMYAKGKRFVESLRVFQGIPEKN	215	245	mt
AT3G02330.1	MEF13	P1	7	nad5_1916	C	SVSWSAIIAGCVQNNLLSLALKFFKEMQKVNAGVS	246	280	mt
AT3G02330.1	MEF13	L1	8	nad5_1916	T	QSIYASVLRSCAALSELRLGGQLHAHALKSDFAAD	281	315	mt
AT3G02330.1	MEF13	S1	9	nad5_1916	C	GIVRTATLDMYAKCDNMQDAQILFDNSENLN	316	346	mt
AT3G02330.1	MEF13	P1	10	nad5_1916	T	RQSYNAMITGYSQEEHGFKALLLFHRLMSSGLGFD	347	381	mt
AT3G02330.1	MEF13	L1	11	nad5_1916	A	EISLSGVFRACALVKGLSEGLQIYGLAIKSSLSLD	382	416	mt
AT3G02330.1	MEF13	S1	12	nad5_1916	T	VCVANAAIDMYGKCQALAEAFRVFDEMRRRD	417	447	mt
AT3G02330.1	MEF13	P1	13	nad5_1916	T	AVSWNAIIAAHEQNGKGYETLFLFVSMLRSRIEPD	448	482	mt
AT3G02330.1	MEF13	L1	14	nad5_1916	T	EFTFGSILKACTGGSLGYGMEIHSSIVKSGMASN	483	516	mt
AT3G02330.1	MEF13	S1	15	nad5_1916	G	SSVGCSLIDMYSKCGMIEEAEKIHSRFFQRANVSGTMEELEKMHNKRLQEM	517	567	mt
AT3G02330.1	MEF13	P1	16	nad5_1916	T	CVSWNSIISGYVMKEQSEDAQMLFTRMMEMGITPD	568	602	mt
AT3G02330.1	MEF13	L1	17	nad5_1916	G	KFTYATVLDTCANLASAGLGKQIHAQVIKKELQSD	603	637	mt
AT3G02330.1	MEF13	S1	18	nad5_1916	A	VYICSTLVDMYSKCGDLHDSRLMFEKSLRRD	638	668	mt
AT3G02330.1	MEF13	P2	19	nad5_1916	C	FVTWNAMICGYAHHGKGEEAIQLFERMILENIKPN	669	703	mt
AT3G02330.1	MEF13	L2	20	nad5_1916	C	HVTFISILRACAHMGLIDKGLEYFYMMKRDYGLDPQ	704	739	mt
AT3G02330.1	MEF13	S2	21	nad5_1916	T	LPHYSNMVDILGKSGKVKRALELIREMPFEAD	740	771	mt
AT3G02330.1	MEF13	E1	22	nad5_1916	T	DVIWRTLLGVCTIHRNNVEVAEEATAALLRLDPQD	772	806	mt
AT3G02330.1	MEF13	E2	23	nad5_1916	T	SSAYTLLSNVYADAGMWEKVSDLRRNMRGFKLKK	807	840	mt
AT3G02330.1	MEF13	E+	24	nad5_1916	T	EPGCSWVELKDELHVFLVGDKAHPRWEEIYEELGLIYSEMKPFDDSSFVRGVEVEEEDQWCYC	841	903	mt
AT3G02330.1	MEF13	L1	1	nad7_213	T	TTNFSFVFKECAKQGALELGKQAHAHMIISGFRPT	48	82	mt
AT3G02330.1	MEF13	S1	2	nad7_213	T	TFVLNCLLQVYTNSRDFVSASMVFDKMPLRD	83	113	mt
AT3G02330.1	MEF13	SS	3	nad7_213	T	VVSWNKMINGYSKSNDMFKANSFFNMMPVRD	114	144	mt
AT3G02330.1	MEF13	P1	4	nad7_213	A	VVSWNSMLSGYLQNGESLKSIEVFVDMGREGIEFD	145	179	mt
AT3G02330.1	MEF13	L1	5	nad7_213	C	GRTFAIILKVCSFLEDTSLGMQIHGIVVRVGCDTD	180	214	mt
AT3G02330.1	MEF13	S1	6	nad7_213	C	VVAASALLDMYAKGKRFVESLRVFQGIPEKN	215	245	mt
AT3G02330.1	MEF13	P1	7	nad7_213	T	SVSWSAIIAGCVQNNLLSLALKFFKEMQKVNAGVS	246	280	mt
AT3G02330.1	MEF13	L1	8	nad7_213	T	QSIYASVLRSCAALSELRLGGQLHAHALKSDFAAD	281	315	mt
AT3G02330.1	MEF13	S1	9	nad7_213	A	GIVRTATLDMYAKCDNMQDAQILFDNSENLN	316	346	mt
AT3G02330.1	MEF13	P1	10	nad7_213	T	RQSYNAMITGYSQEEHGFKALLLFHRLMSSGLGFD	347	381	mt
AT3G02330.1	MEF13	L1	11	nad7_213	T	EISLSGVFRACALVKGLSEGLQIYGLAIKSSLSLD	382	416	mt
AT3G02330.1	MEF13	S1	12	nad7_213	C	VCVANAAIDMYGKCQALAEAFRVFDEMRRRD	417	447	mt
AT3G02330.1	MEF13	P1	13	nad7_213	T	AVSWNAIIAAHEQNGKGYETLFLFVSMLRSRIEPD	448	482	mt
AT3G02330.1	MEF13	L1	14	nad7_213	G	EFTFGSILKACTGGSLGYGMEIHSSIVKSGMASN	483	516	mt
AT3G02330.1	MEF13	S1	15	nad7_213	A	SSVGCSLIDMYSKCGMIEEAEKIHSRFFQRANVSGTMEELEKMHNKRLQEM	517	567	mt
AT3G02330.1	MEF13	P1	16	nad7_213	T	CVSWNSIISGYVMKEQSEDAQMLFTRMMEMGITPD	568	602	mt
AT3G02330.1	MEF13	L1	17	nad7_213	C	KFTYATVLDTCANLASAGLGKQIHAQVIKKELQSD	603	637	mt
AT3G02330.1	MEF13	S1	18	nad7_213	G	VYICSTLVDMYSKCGDLHDSRLMFEKSLRRD	638	668	mt
AT3G02330.1	MEF13	P2	19	nad7_213	T	FVTWNAMICGYAHHGKGEEAIQLFERMILENIKPN	669	703	mt
AT3G02330.1	MEF13	L2	20	nad7_213	T	HVTFISILRACAHMGLIDKGLEYFYMMKRDYGLDPQ	704	739	mt
AT3G02330.1	MEF13	S2	21	nad7_213	C	LPHYSNMVDILGKSGKVKRALELIREMPFEAD	740	771	mt
AT3G02330.1	MEF13	E1	22	nad7_213	A	DVIWRTLLGVCTIHRNNVEVAEEATAALLRLDPQD	772	806	mt
AT3G02330.1	MEF13	E2	23	nad7_213	G	SSAYTLLSNVYADAGMWEKVSDLRRNMRGFKLKK	807	840	mt
AT3G02330.1	MEF13	E+	24	nad7_213	A	EPGCSWVELKDELHVFLVGDKAHPRWEEIYEELGLIYSEMKPFDDSSFVRGVEVEEEDQWCYC	841	903	mt
AT3G03580.1	MEF26	L1	1	cox3_311	C	RVSSPFISRALSSSSNLNELRRIHALVISLGLDSS	4	38	mt
AT3G03580.1	MEF26	S1i	2	cox3_311	T	DFFSGKLIDKYSHFREPASSLSVFRRVSPAKN	39	70	mt
AT3G03580.1	MEF26	P1	3	cox3_311	T	VYLWNSIIRAFSKNGLFPEALEFYGKLRESKVSPD	71	105	mt
AT3G03580.1	MEF26	L1	4	cox3_311	T	KYTFPSVIKACAGLFDAEMGDLVYEQILDMGFESD	106	140	mt
AT3G03580.1	MEF26	S1	5	cox3_311	T	LFVGNALVDMYSRMGLLTRARQVFDEMPVRD	141	171	mt
AT3G03580.1	MEF26	P1	6	cox3_311	T	LVSWNSLISGYSSHGYYEEALEIYHELKNSWIVPD	172	206	mt
AT3G03580.1	MEF26	L1	7	cox3_311	T	SFTVSSVLPAFGNLLVVKQGQGLHGFALKSGVNSV	207	241	mt
AT3G03580.1	MEF26	S1	8	cox3_311	G	VVVNNGLVAMYLKFRRPTDARRVFDEMDVRD	242	272	mt
AT3G03580.1	MEF26	P1	9	cox3_311	C	SVSYNTMICGYLKLEMVEESVRMFLENLDQFKPD	273	306	mt
AT3G03580.1	MEF26	L1	10	cox3_311	T	LLTVSSVLRACGHLRDLSLAKYIYNYMLKAGFVLE	307	341	mt
AT3G03580.1	MEF26	S1	11	cox3_311	T	STVRNILIDVYAKCGDMITARDVFNSMECKD	342	372	mt
AT3G03580.1	MEF26	P1	12	cox3_311	T	TVSWNSIISGYIQSGDLMEAMKLFKMMMIMEEQAD	373	407	mt
AT3G03580.1	MEF26	L1	13	cox3_311	T	HITYLMLISVSTRLADLKFGKGLHSNGIKSGICID	408	442	mt
AT3G03580.1	MEF26	S1	14	cox3_311	T	LSVSNALIDMYAKCGEVGDSLKIFSSMGTGD	443	473	mt
AT3G03580.1	MEF26	P1	15	cox3_311	T	TVTWNTVISACVRFGDFATGLQVTTQMRKSEVVPD	474	508	mt
AT3G03580.1	MEF26	L1	16	cox3_311	T	MATFLVTLPMCASLAAKRLGKEIHCCLLRFGYESE	509	543	mt
AT3G03580.1	MEF26	S1	17	cox3_311	T	LQIGNALIEMYSKCGCLENSSRVFERMSRRD	544	574	mt
AT3G03580.1	MEF26	P2	18	cox3_311	G	VVTWTGMIYAYGMYGEGEKALETFADMEKSGIVPD	575	609	mt
AT3G03580.1	MEF26	L2	19	cox3_311	G	SVVFIAIIYACSHSGLVDEGLACFEKMKTHYKIDPM	610	645	mt
AT3G03580.1	MEF26	S2	20	cox3_311	G	IEHYACVVDLLSRSQKISKAEEFIQAMPIKPD	646	677	mt
AT3G03580.1	MEF26	E1	21	cox3_311	C	ASIWASVLRACRTSGDMETAERVSRRIIELNPDD	678	711	mt
AT3G03580.1	MEF26	E2	22	cox3_311	T	PGYSILASNAYAALRKWDKVSLIRKSLKDKHITK	712	745	mt
AT3G03580.1	MEF26	DYW	23	cox3_311	T	NPGYSWIEVGKNVHVFSSGDDSAPQSEAIYKSLEILYSLMAKEGYIPDPREVSQNLEEEEEKRRLICGHSERLAIAFGLLNTEPGTPLQVMKNLRVCGDCHEVTKLISKIVGREILVRDANRFHLFKDGTCSCKDRW	746	882	mt
AT3G03580.1	MEF26	L1	1	nad4_166	C	RVSSPFISRALSSSSNLNELRRIHALVISLGLDSS	4	38	mt
AT3G03580.1	MEF26	S1i	2	nad4_166	T	DFFSGKLIDKYSHFREPASSLSVFRRVSPAKN	39	70	mt
AT3G03580.1	MEF26	P1	3	nad4_166	T	VYLWNSIIRAFSKNGLFPEALEFYGKLRESKVSPD	71	105	mt
AT3G03580.1	MEF26	L1	4	nad4_166	T	KYTFPSVIKACAGLFDAEMGDLVYEQILDMGFESD	106	140	mt
AT3G03580.1	MEF26	S1	5	nad4_166	T	LFVGNALVDMYSRMGLLTRARQVFDEMPVRD	141	171	mt
AT3G03580.1	MEF26	P1	6	nad4_166	T	LVSWNSLISGYSSHGYYEEALEIYHELKNSWIVPD	172	206	mt
AT3G03580.1	MEF26	L1	7	nad4_166	T	SFTVSSVLPAFGNLLVVKQGQGLHGFALKSGVNSV	207	241	mt
AT3G03580.1	MEF26	S1	8	nad4_166	G	VVVNNGLVAMYLKFRRPTDARRVFDEMDVRD	242	272	mt
AT3G03580.1	MEF26	P1	9	nad4_166	T	SVSYNTMICGYLKLEMVEESVRMFLENLDQFKPD	273	306	mt
AT3G03580.1	MEF26	L1	10	nad4_166	A	LLTVSSVLRACGHLRDLSLAKYIYNYMLKAGFVLE	307	341	mt
AT3G03580.1	MEF26	S1	11	nad4_166	T	STVRNILIDVYAKCGDMITARDVFNSMECKD	342	372	mt
AT3G03580.1	MEF26	P1	12	nad4_166	T	TVSWNSIISGYIQSGDLMEAMKLFKMMMIMEEQAD	373	407	mt
AT3G03580.1	MEF26	L1	13	nad4_166	C	HITYLMLISVSTRLADLKFGKGLHSNGIKSGICID	408	442	mt
AT3G03580.1	MEF26	S1	14	nad4_166	T	LSVSNALIDMYAKCGEVGDSLKIFSSMGTGD	443	473	mt
AT3G03580.1	MEF26	P1	15	nad4_166	C	TVTWNTVISACVRFGDFATGLQVTTQMRKSEVVPD	474	508	mt
AT3G03580.1	MEF26	L1	16	nad4_166	C	MATFLVTLPMCASLAAKRLGKEIHCCLLRFGYESE	509	543	mt
AT3G03580.1	MEF26	S1	17	nad4_166	T	LQIGNALIEMYSKCGCLENSSRVFERMSRRD	544	574	mt
AT3G03580.1	MEF26	P2	18	nad4_166	G	VVTWTGMIYAYGMYGEGEKALETFADMEKSGIVPD	575	609	mt
AT3G03580.1	MEF26	L2	19	nad4_166	T	SVVFIAIIYACSHSGLVDEGLACFEKMKTHYKIDPM	610	645	mt
AT3G03580.1	MEF26	S2	20	nad4_166	T	IEHYACVVDLLSRSQKISKAEEFIQAMPIKPD	646	677	mt
AT3G03580.1	MEF26	E1	21	nad4_166	C	ASIWASVLRACRTSGDMETAERVSRRIIELNPDD	678	711	mt
AT3G03580.1	MEF26	E2	22	nad4_166	C	PGYSILASNAYAALRKWDKVSLIRKSLKDKHITK	712	745	mt
AT3G03580.1	MEF26	DYW	23	nad4_166	T	NPGYSWIEVGKNVHVFSSGDDSAPQSEAIYKSLEILYSLMAKEGYIPDPREVSQNLEEEEEKRRLICGHSERLAIAFGLLNTEPGTPLQVMKNLRVCGDCHEVTKLISKIVGREILVRDANRFHLFKDGTCSCKDRW	746	882	mt
AT3G05240.1	MEF19	L1	1	ccmB_566	T	KKHYKPILSQLENCRSLVELNQLHGLMIKSSVIRN	3	37	mt
AT3G05240.1	MEF19	S1i	2	ccmB_566	T	VIPLSRLIDFCTTCPETMNLSYARSVFESIDCPS	38	71	mt
AT3G05240.1	MEF19	P1	3	ccmB_566	C	VYIWNSMIRGYSNSPNPDKALIFYQEMLRKGYSPD	72	106	mt
AT3G05240.1	MEF19	L1	4	ccmB_566	A	YFTFPYVLKACSGLRDIQFGSCVHGFVVKTGFEVN	107	141	mt
AT3G05240.1	MEF19	S1	5	ccmB_566	T	MYVSTCLLHMYMCCGEVNYGLRVFEDIPQWN	142	172	mt
AT3G05240.1	MEF19	P1	6	ccmB_566	C	VVAWGSLISGFVNNNRFSDAIEAFREMQSNGVKAN	173	207	mt
AT3G05240.1	MEF19	L1	7	ccmB_566	G	ETIMVDLLVACGRCKDIVTGKWFHGFLQGLGFDPYFQSKVGFN	208	250	mt
AT3G05240.1	MEF19	S1	8	ccmB_566	A	VILATSLIDMYAKCGDLRTARYLFDGMPERT	251	281	mt
AT3G05240.1	MEF19	P1	9	ccmB_566	T	LVSWNSIITGYSQNGDAEEALCMFLDMLDLGIAPDKVTFL	282	321	mt
AT3G05240.1	MEF19	L1	10	ccmB_566	T	SVIRASMIQGCSQLGQSIHAYVS	322	344	mt
AT3G05240.1	MEF19	S1	11	ccmB_566	G	KTGFVKDAAIVCALVNMYAKTGDAESAKKAFEDLEKKD	345	382	mt
AT3G05240.1	MEF19	P2	12	ccmB_566	G	TIAWTVVIIGLASHGHGNEALSIFQRMQEKGNATPD	383	418	mt
AT3G05240.1	MEF19	L2	13	ccmB_566	T	GITYLGVLYACSHIGLVEEGQRYFAEMRDLHGLEPT	419	454	mt
AT3G05240.1	MEF19	S2	14	ccmB_566	T	VEHYGCMVDILSRAGRFEEAERLVKTMPVKPN	455	486	mt
AT3G05240.1	MEF19	E1i	15	ccmB_566	A	VNIWGALLNGCDIHENLELTDRIRSMVAEPEELG	487	520	mt
AT3G05240.1	MEF19	E2	16	ccmB_566	T	SGIYVLLSNIYAKAGRWADVKLIRESMKSKRVDK	521	554	mt
AT3G09040.1	MEF12	SS	1	nad5_374	T	DQIHQRLLEICLGQCKLFKSRKVFDEMPQRL	42	72	mt
AT3G09040.1	MEF12	S1	2	nad5_374	A	GRLGNAIVDLYAKCAQVSYAEKQFDFLEKD	95	124	mt
AT3G09040.1	MEF12	P1	3	nad5_374	T	VTAWNSMLSMYSSIGKPGKVLRSFVSLFENQIFPN	125	159	mt
AT3G09040.1	MEF12	L1	4	nad5_374	T	KFTFSIVLSTCARETNVEFGRQIHCSMIKMGLERN	160	194	mt
AT3G09040.1	MEF12	S1	5	nad5_374	T	SYCGGALVDMYAKCDRISDARRVFEWIVDPN	195	225	mt
AT3G09040.1	MEF12	P1	6	nad5_374	A	TVCWTCLFSGYVKAGLPEEAVLVFERMRDEGHRPD	226	260	mt
AT3G09040.1	MEF12	S1	7	nad5_374	T	HLAFVTVINTYIRLGKLKDARLLFGEMSSPD	261	291	mt
AT3G09040.1	MEF12	P1	8	nad5_374	C	VVAWNVMISGHGKRGCETVAIEYFFNMRKSSVKST	292	326	mt
AT3G09040.1	MEF12	L1	9	nad5_374	C	RSTLGSVLSAIGIVANLDLGLVVHAEAIKLGLASN	327	361	mt
AT3G09040.1	MEF12	S1	10	nad5_374	A	IYVGSSLVSMYSKCEKMEAAAKVFEALEEKN	362	392	mt
AT3G09040.1	MEF12	P1	11	nad5_374	T	DVFWNAMIRGYAHNGESHKVMELFMDMKSSGYNID	393	427	mt
AT3G09040.1	MEF12	L1	12	nad5_374	T	DFTFTSLLSTCAASHDLEMGSQFHSIIIKKKLAKN	428	462	mt
AT3G09040.1	MEF12	S1	13	nad5_374	C	LFVGNALVDMYAKCGALEDARQIFERMCDRD	463	493	mt
AT3G09040.1	MEF12	P1	14	nad5_374	T	NVTWNTIIGSYVQDENESEAFDLFKRMNLCGIVSD	494	528	mt
AT3G09040.1	MEF12	L1	15	nad5_374	T	GACLASTLKACTHVHGLYQGKQVHCLSVKCGLDRD	529	563	mt
AT3G09040.1	MEF12	S1	16	nad5_374	A	LHTGSSLIDMYSKCGIIKDARKVFSSLPEWS	564	594	mt
AT3G09040.1	MEF12	P1	17	nad5_374	C	VVSMNALIAGYSQNNLEEAVVLFQEMLTRGVNPS	595	628	mt
AT3G09040.1	MEF12	L1	18	nad5_374	T	EITFATIVEACHKPESLTLGTQFHGQITKRGFSSEG	629	664	mt
AT3G09040.1	MEF12	S1	19	nad5_374	T	EYLGISLLGMYMNSRGMTEACALFSELSSPKS	665	696	mt
AT3G09040.1	MEF12	P1	20	nad5_374	T	IVLWTGMMSGHSQNGFYEEALKFYKEMRHDGVLPD	697	731	mt
AT3G09040.1	MEF12	L1	21	nad5_374	T	QATFVTVLRVCSVLSSLREGRAIHSLIFHLAHDLD	732	766	mt
AT3G09040.1	MEF12	S1	22	nad5_374	T	ELTSNTLIDMYAKCGDMKGSSQVFDEMRRRSN	767	798	mt
AT3G09040.1	MEF12	P2	23	nad5_374	T	VVSWNSLINGYAKNGYAEDALKIFDSMRQSHIMPD	799	833	mt
AT3G09040.1	MEF12	L2	24	nad5_374	T	EITFLGVLTACSHAGKVSDGRKIFEMMIGQYGIEAR	834	869	mt
AT3G09040.1	MEF12	S2	25	nad5_374	A	VDHVACMVDLLGRWGYLQEADDFIEAQNLKPD	870	901	mt
AT3G09040.1	MEF12	E1	26	nad5_374	T	ARLWSSLLGACRIHGDDIRGEISAEKLIELEPQN	902	935	mt
AT3G09040.1	MEF12	E2	27	nad5_374	G	SSAYVLLSNIYASQGCWEKANALRKVMRDRGVKK	936	969	mt
AT3G09040.1	MEF12	E+	28	nad5_374	C	VPGYSWIDVEQRTHIFAAGDKSHSEIGKIEMFLEDLYDLMKDDAVVNPDIVEQGSLDCV	970	1028	mt
AT3G11460.1	MEF10	P1	1	nad2_842	A	STPWNVRLRELAYQSLFSESISLYRSMLRSGSSPD	18	52	mt
AT3G11460.1	MEF10	L1	2	nad2_842	T	AFSFPFILKSCASLSLPVSGQQLHCHVTKGGCETE	53	87	mt
AT3G11460.1	MEF10	S1	3	nad2_842	A	PFVLTALISMYCKCGLVADARKVFEENPQSSQL	88	120	mt
AT3G11460.1	MEF10	P1	4	nad2_842	T	SVCYNALISGYTANSKVTDAAYMFRRMKETGVSVD	121	155	mt
AT3G11460.1	MEF10	L1	5	nad2_842	T	SVTMLGLVPLCTVPEYLWLGRSLHGQCVKGGLDSE	156	190	mt
AT3G11460.1	MEF10	S1	6	nad2_842	T	VAVLNSFITMYMKCGSVEAGRRLFDEMPVKG	191	221	mt
AT3G11460.1	MEF10	P1	7	nad2_842	T	LITWNAVISGYSQNGLAYDVLELYEQMKSSGVCPD	222	256	mt
AT3G11460.1	MEF10	L1	8	nad2_842	A	PFTLVSVLSSCAHLGAKKIGHEVGKLVESNGFVPN	257	291	mt
AT3G11460.1	MEF10	S1	9	nad2_842	C	VFVSNASISMYARCGNLAKARAVFDIMPVKS	292	322	mt
AT3G11460.1	MEF10	P2	10	nad2_842	G	LVSWTAMIGCYGMHGMGEIGLMLFDDMIKRGIRPD	323	357	mt
AT3G11460.1	MEF10	L2	11	nad2_842	T	GAVFVMVLSACSHSGLTDKGLELFRAMKREYKLEPG	358	393	mt
AT3G11460.1	MEF10	S2	12	nad2_842	G	PEHYSCLVDLLGRAGRLDEAMEFIESMPVEPD	394	425	mt
AT3G11460.1	MEF10	E1	13	nad2_842	T	GAVWGALLGACKIHKNVDMAELAFAKVIEFEPNN	426	459	mt
AT3G11460.1	MEF10	E2	14	nad2_842	T	IGYYVLMSNIYSDSKNQEGIWRIRVMMRERAFRK	460	493	mt
AT3G11460.1	MEF10	DYW	15	nad2_842	T	KPGYSYVEHKGRVHLFLAGDRSHEQTEEVHRMLDELETSVMELAGNMDCDRGEEVSSTTREHSERLAIAFGILNSIPGTEILVIKNLRVCEDCHVFLKQVSKIVDRQFVVRDASRFHYFKDGVCSCKDYW	494	623	mt
AT3G12770.1	MEF22	S1	1	nad3_149	T	GFLITKLIHASSSFGDITFARQVFDDLPRPQ	53	83	mt
AT3G12770.1	MEF22	P1	2	nad3_149	G	IFPWNAIIRGYSRNNHFQDALLMYSNMQLARVSPD	84	118	mt
AT3G12770.1	MEF22	L1	3	nad3_149	T	SFTFPHLLKACSGLSHLQMGRFVHAQVFRLGFDAD	119	153	mt
AT3G12770.1	MEF22	S1	4	nad3_149	G	VFVQNGLIALYAKCRRLGSARTVFEGLPLPERT	154	186	mt
AT3G12770.1	MEF22	P1	5	nad3_149	G	IVSWTAIVSAYAQNGEPMEALEIFSQMRKMDVKPD	187	221	mt
AT3G12770.1	MEF22	L1	6	nad3_149	T	WVALVSVLNAFTCLQDLKQGRSIHASVVKMGLEIE	222	256	mt
AT3G12770.1	MEF22	S1	7	nad3_149	T	PDLLISLNTMYAKCGQVATAKILFDKMKSPN	257	287	mt
AT3G12770.1	MEF22	P1	8	nad3_149	T	LILWNAMISGYAKNGYAREAIDMFHEMINKDVRPD	288	322	mt
AT3G12770.1	MEF22	L1	9	nad3_149	C	TISITSAISACAQVGSLEQARSMYEYVGRSDYRDD	323	357	mt
AT3G12770.1	MEF22	S1	10	nad3_149	G	VFISSALIDMFAKCGSVEGARLVFDRTLDRD	358	388	mt
AT3G12770.1	MEF22	P2	11	nad3_149	A	VVVWSAMIVGYGLHGRAREAISLYRAMERGGVHPN	389	423	mt
AT3G12770.1	MEF22	L2	12	nad3_149	T	DVTFLGLLMACNHSGMVREGWWFFNRMADHKINPQ	424	458	mt
AT3G12770.1	MEF22	S2	13	nad3_149	C	QQHYACVIDLLGRAGHLDQAYEVIKCMPVQPG	459	490	mt
AT3G12770.1	MEF22	E1	14	nad3_149	C	VTVWGALLSACKKHRHVELGEYAAQQLFSIDPSN	491	524	mt
AT3G12770.1	MEF22	E2	15	nad3_149	T	TGHYVQLSNLYAAARLWDRVAEVRVRMKEKGLNK	525	558	mt
AT3G12770.1	MEF22	DYW	16	nad3_149	T	DVGCSWVEVRGRLEAFRVGDKSHPRYEEIERQVEWIESRLKEGGFVANKDASLHDLNDEEAEETLCSHSERIAIAYGLISTPQGTPLRITKNLRACVNCHAATKLISKLVDREIVVRDTNRFHHFKDGVCSCGDYW	559	694	mt
AT3G13880.1	OTP72/EMP5	L1	1	rpl16_440	T	SEGYKILFQTAAKSGSVVLGKLAHGHMIKSSLNPC	47	81	mt
AT3G13880.1	OTP72/EMP5	S1	2	rpl16_440	G	LYLLNNLLNMYCKCRELGFARQLFDRMPERN	82	112	mt
AT3G13880.1	OTP72/EMP5	P1	3	rpl16_440	T	IISFNSLISGYTQMGFYEQAMELFLEAREANLKLD	113	147	mt
AT3G13880.1	OTP72/EMP5	L1	4	rpl16_440	G	KFTYAGALGFCGERCDLDLGELLHGLVVVNGLSQQ	148	182	mt
AT3G13880.1	OTP72/EMP5	S1	5	rpl16_440	T	VFLINVLIDMYSKCGKLDQAMSLFDRCDERD	183	213	mt
AT3G13880.1	OTP72/EMP5	P1	6	rpl16_440	C	QVSWNSLISGYVRVGAAEEPLNLLAKMHRDGLNLTTYA	214	251	mt
AT3G13880.1	OTP72/EMP5	L1	7	rpl16_440	C	LGSVLKACCINLNEGFIEKGMAIHCYTAKLGMEFD	252	286	mt
AT3G13880.1	OTP72/EMP5	S1	8	rpl16_440	A	IVVRTALLDMYAKNGSLKEAIKLFSLMPSKNVVTYN	287	322	mt
AT3G13880.1	OTP72/EMP5	P1	9	rpl16_440	C	AMISGFLQMDEITDEASSEAFKLFMDMQRRGLEPS	323	357	mt
AT3G13880.1	OTP72/EMP5	L1	10	rpl16_440	G	PSTFSVVLKACSAAKTLEYGRQIHALICKNNFQSD	358	392	mt
AT3G13880.1	OTP72/EMP5	S1	11	rpl16_440	G	EFIGSALIELYALMGSTEDGMQCFASTSKQD	393	423	mt
AT3G13880.1	OTP72/EMP5	P1	12	rpl16_440	G	IASWTSMIDCHVQNEQLESAFDLFRQLFSSHIRPE	424	458	mt
AT3G13880.1	OTP72/EMP5	L1	13	rpl16_440	A	EYTVSLMMSACADFAALSSGEQIQGYAIKSGIDAF	459	493	mt
AT3G13880.1	OTP72/EMP5	P2	14	rpl16_440	A	VATYSAMISSLAQHGSANEALNIFESMKTHGIKPN	525	559	mt
AT3G13880.1	OTP72/EMP5	L2	15	rpl16_440	A	QQAFLGVLIACCHGGLVTQGLKYFQCMKNDYRINPN	560	595	mt
AT3G13880.1	OTP72/EMP5	S2	16	rpl16_440	A	EKHFTCLVDLLGRTGRLSDAENLILSSGFQDH	596	627	mt
AT3G13880.1	OTP72/EMP5	E1	17	rpl16_440	T	PVTWRALLSSCRVYKDSVIGKRVAERLMELEPEA	628	661	mt
AT3G13880.1	OTP72/EMP5	E2	18	rpl16_440	C	SGSYVLLHNIYNDSGVNSSAEEVRELMRDRGVKK	662	695	mt
AT3G13880.1	OTP72/EMP5	DYW	19	rpl16_440	C	EPALSWIVIGNQTHSFAVADLSHPSSQMIYTMLETMDNVDFVDYTLVHFCSVT	696	748	mt
AT3G13880.1	OTP72/EMP5	S1	20	rpl16_440	C	TSVKTSSISMYAKSGNMPLANQVFIEVQNPD	949	524	mt
AT3G14330.1	CREF3	L1	1	psbE_Athaliana_213	C	PEAYTDLLHACISAKSLHHGIKICSLILNNPSLRHN	131	166	cp
AT3G14330.1	CREF3	S1	2	psbE_Athaliana_213	A	PKLLSKLITLFSVCRRLDLARKIFDDVTDSSLLT	167	200	cp
AT3G14330.1	CREF3	P1	3	psbE_Athaliana_213	G	EKVWAAMAIGYSRNGSPRDALIVYVDMLCSFIEPG	201	235	cp
AT3G14330.1	CREF3	L1	4	psbE_Athaliana_213	G	NFSISVALKACVDLKDLRVGRGIHAQIVKRKEKVD	236	270	cp
AT3G14330.1	CREF3	S1	5	psbE_Athaliana_213	C	QVVYNVLLKLYMESGLFDDARKVFDGMSERN	271	301	cp
AT3G14330.1	CREF3	P1	6	psbE_Athaliana_213	C	VVTWNSLISVLSKKVRVHEMFNLFRKMQEEMIGFS	302	336	cp
AT3G14330.1	CREF3	L1	7	psbE_Athaliana_213	G	WATLTTILPACSRVAALLTGKEIHAQILKSKEKPD	337	371	cp
AT3G14330.1	CREF3	S1	8	psbE_Athaliana_213	T	VPLLNSLMDMYGKCGEVEYSRRVFDVMLTKD	372	402	cp
AT3G14330.1	CREF3	P2	9	psbE_Athaliana_213	T	LASWNIMLNCYAINGNIEEVINLFEWMIESGVAPD	403	437	cp
AT3G14330.1	CREF3	L2	10	psbE_Athaliana_213	T	GITFVALLSGCSDTGLTEYGLSLFERMKTEFRVSPA	438	473	cp
AT3G14330.1	CREF3	S2	11	psbE_Athaliana_213	T	LEHYACLVDILGRAGKIKEAVKVIETMPFKPS	474	505	cp
AT3G14330.1	CREF3	E1	12	psbE_Athaliana_213	G	ASIWGSLLNSCRLHGNVSVGEIAAKELFVLEPHN	506	539	cp
AT3G14330.1	CREF3	E2	13	psbE_Athaliana_213	A	PGNYVMVSNIYADAKMWDNVDKIREMMKQRGVKK	540	573	cp
AT3G14330.1	CREF3	DYW	14	psbE_Athaliana_213	T	EAGCSWVQVKDKIQIFVAGGGYEFRNSDEYKKVWTELQEAIEKSGYSPNTSVVLHDVDEETKANWVCGHSERLATTYSLIHTGEGVPIRITKNLRVCADCHSWMKIVSQVTRRVIVLRDTKRFHHFVDGICSCKDYW	574	710	cp
AT3G18970.1	MEF20	L1	1	rps4_226	C	ERTFVFVLGACARSASSSALRVGRIVHGMVKKLGFLYES	108	146	mt
AT3G18970.1	MEF20	S1	2	rps4_226	A	ELIGTTLLHFYAKNGDLRYARKVFDEMPERT	147	177	mt
AT3G18970.1	MEF20	P1	3	rps4_226	C	SVTWNAMIGGYCSHKDKGNHNARKAMVLFRRFSCCGSGVRPT	178	219	mt
AT3G18970.1	MEF20	L1	4	rps4_226	G	DTTMVCVLSAISQTGLLEIGSLVHGYIEKLGFTPEVD	220	256	mt
AT3G18970.1	MEF20	S1	5	rps4_226	A	VFIGTALVDMYSKCGCLNNAFSVFELMKVKN	257	287	mt
AT3G18970.1	MEF20	P2	6	rps4_226	A	VFTWTSMATGLALNGRGNETPNLLNRMAESGIKPN	288	322	mt
AT3G18970.1	MEF20	L2	7	rps4_226	A	EITFTSLLSAYRHIGLVEEGIELFKSMKTRFGVTPV	323	358	mt
AT3G18970.1	MEF20	S2	8	rps4_226	G	IEHYGCIVDLLGKAGRIQEAYQFILAMPIKPD	359	390	mt
AT3G18970.1	MEF20	E1	9	rps4_226	T	AILLRSLCNACSIYGETVMGEEIGKALLEIEREDEKLSGSE	391	431	mt
AT3G18970.1	MEF20	E2	10	rps4_226	T	CEDYVALSNVLAHKGKWVEVEKLRKEMKERRIKT	432	465	mt
AT3G22150.1	AEF1/MPR25	SS	1	atpF_Athaliana_91	A	TPSIRSRLSKICQDGNPQLARQLFDAIPKPT	39	69	cp
AT3G22150.1	AEF1/MPR25	P1	2	atpF_Athaliana_91	C	TVLWNTIIIGFICNNLPHEALLFYSRMKKTAPFTNCD	70	106	cp
AT3G22150.1	AEF1/MPR25	L1	3	atpF_Athaliana_91	C	AYTYSSTLKACAETKNLKAGKAVHCHLIRCLQNSS	107	141	cp
AT3G22150.1	AEF1/MPR25	S1i	4	atpF_Athaliana_91	G	RVVHNSLMNMYVSCLNAPDCFEYDVVRKVFDNMRRKN	142	178	cp
AT3G22150.1	AEF1/MPR25	P1	5	atpF_Athaliana_91	A	VVAWNTLISWYVKTGRNAEACRQFGIMMRMEVKPS	179	213	cp
AT3G22150.1	AEF1/MPR25	L1i	6	atpF_Athaliana_91	T	PVSFVNVFPAVSISRSIKKANVFYGLMLKLGDEYVKD	214	250	cp
AT3G22150.1	AEF1/MPR25	S1	7	atpF_Athaliana_91	A	LFVVSSAISMYAELGDIESSRRVFDSCVERN	251	281	cp
AT3G22150.1	AEF1/MPR25	P1	8	atpF_Athaliana_91	T	IEVWNTMIGVYVQNDCLVESIELFLEAIGSKEIVSD	282	317	cp
AT3G22150.1	AEF1/MPR25	L1	9	atpF_Athaliana_91	T	EVTYLLAASAVSALQQVELGRQFHGFVSKNFRELP	318	352	cp
AT3G22150.1	AEF1/MPR25	S1	10	atpF_Athaliana_91	T	IVIVNSLMVMYSRCGSVHKSFGVFLSMRERD	353	383	cp
AT3G22150.1	AEF1/MPR25	P1	11	atpF_Athaliana_91	T	VVSWNTMISAFVQNGLDDEGLMLVYEMQKQGFKID	384	418	cp
AT3G22150.1	AEF1/MPR25	L1	12	atpF_Athaliana_91	A	YITVTALLSAASNLRNKEIGKQTHAFLIRQGIQFE	419	453	cp
AT3G22150.1	AEF1/MPR25	S1	13	atpF_Athaliana_91	G	GMNSYLIDMYSKSGLIRISQKLFEGSGYAERD	454	485	cp
AT3G22150.1	AEF1/MPR25	P1	14	atpF_Athaliana_91	C	QATWNSMISGYTQNGHTEKTFLVFRKMLEQNIRPN	486	520	cp
AT3G22150.1	AEF1/MPR25	L1	15	atpF_Athaliana_91	A	AVTVASILPACSQIGSVDLGKQLHGFSIRQYLDQN	521	555	cp
AT3G22150.1	AEF1/MPR25	S1	16	atpF_Athaliana_91	A	VFVASALVDMYSKAGAIKYAEDMFSQTKERN	556	586	cp
AT3G22150.1	AEF1/MPR25	P2	17	atpF_Athaliana_91	C	SVTYTTMILGYGQHGMGERAISLFLSMQESGIKPD	587	621	cp
AT3G22150.1	AEF1/MPR25	L2	18	atpF_Athaliana_91	A	AITFVAVLSACSYSGLIDEGLKIFEEMREVYNIQPS	622	657	cp
AT3G22150.1	AEF1/MPR25	S2	19	atpF_Athaliana_91	A	SEHYCCITDMLGRVGRVNEAYEFVKGLGEEGNI	658	690	cp
AT3G22150.1	AEF1/MPR25	E1	20	atpF_Athaliana_91	A	AELWGSLLGSCKLHGELELAETVSERLAKFDKGKNF	691	726	cp
AT3G22150.1	AEF1/MPR25	E2	21	atpF_Athaliana_91	T	SGYEVLLSNMYAEEQKWKSVDKVRRGMREKGLKK	727	760	cp
AT3G22150.1	AEF1/MPR25	E+	22	atpF_Athaliana_91	C	EVGRSGIEIAGYVNCFVSRDQEHPHSSEIYDVIDGLAKDMRGDSFLTTLPTVTPSLELDE	761	820	cp
AT3G22150.1	AEF1/MPR25	SS	1	nad5_1580	A	TPSIRSRLSKICQDGNPQLARQLFDAIPKPT	39	69	mt
AT3G22150.1	AEF1/MPR25	P1	2	nad5_1580	T	TVLWNTIIIGFICNNLPHEALLFYSRMKKTAPFTNCD	70	106	mt
AT3G22150.1	AEF1/MPR25	L1	3	nad5_1580	A	AYTYSSTLKACAETKNLKAGKAVHCHLIRCLQNSS	107	141	mt
AT3G22150.1	AEF1/MPR25	S1i	4	nad5_1580	C	RVVHNSLMNMYVSCLNAPDCFEYDVVRKVFDNMRRKN	142	178	mt
AT3G22150.1	AEF1/MPR25	P1	5	nad5_1580	C	VVAWNTLISWYVKTGRNAEACRQFGIMMRMEVKPS	179	213	mt
AT3G22150.1	AEF1/MPR25	L1i	6	nad5_1580	T	PVSFVNVFPAVSISRSIKKANVFYGLMLKLGDEYVKD	214	250	mt
AT3G22150.1	AEF1/MPR25	S1	7	nad5_1580	A	LFVVSSAISMYAELGDIESSRRVFDSCVERN	251	281	mt
AT3G22150.1	AEF1/MPR25	P1	8	nad5_1580	T	IEVWNTMIGVYVQNDCLVESIELFLEAIGSKEIVSD	282	317	mt
AT3G22150.1	AEF1/MPR25	L1	9	nad5_1580	T	EVTYLLAASAVSALQQVELGRQFHGFVSKNFRELP	318	352	mt
AT3G22150.1	AEF1/MPR25	S1	10	nad5_1580	C	IVIVNSLMVMYSRCGSVHKSFGVFLSMRERD	353	383	mt
AT3G22150.1	AEF1/MPR25	P1	11	nad5_1580	T	VVSWNTMISAFVQNGLDDEGLMLVYEMQKQGFKID	384	418	mt
AT3G22150.1	AEF1/MPR25	L1	12	nad5_1580	G	YITVTALLSAASNLRNKEIGKQTHAFLIRQGIQFE	419	453	mt
AT3G22150.1	AEF1/MPR25	S1	13	nad5_1580	T	GMNSYLIDMYSKSGLIRISQKLFEGSGYAERD	454	485	mt
AT3G22150.1	AEF1/MPR25	P1	14	nad5_1580	T	QATWNSMISGYTQNGHTEKTFLVFRKMLEQNIRPN	486	520	mt
AT3G22150.1	AEF1/MPR25	L1	15	nad5_1580	T	AVTVASILPACSQIGSVDLGKQLHGFSIRQYLDQN	521	555	mt
AT3G22150.1	AEF1/MPR25	S1	16	nad5_1580	A	VFVASALVDMYSKAGAIKYAEDMFSQTKERN	556	586	mt
AT3G22150.1	AEF1/MPR25	P2	17	nad5_1580	G	SVTYTTMILGYGQHGMGERAISLFLSMQESGIKPD	587	621	mt
AT3G22150.1	AEF1/MPR25	L2	18	nad5_1580	T	AITFVAVLSACSYSGLIDEGLKIFEEMREVYNIQPS	622	657	mt
AT3G22150.1	AEF1/MPR25	S2	19	nad5_1580	A	SEHYCCITDMLGRVGRVNEAYEFVKGLGEEGNI	658	690	mt
AT3G22150.1	AEF1/MPR25	E1	20	nad5_1580	C	AELWGSLLGSCKLHGELELAETVSERLAKFDKGKNF	691	726	mt
AT3G22150.1	AEF1/MPR25	E2	21	nad5_1580	T	SGYEVLLSNMYAEEQKWKSVDKVRRGMREKGLKK	727	760	mt
AT3G22150.1	AEF1/MPR25	E+	22	nad5_1580	T	EVGRSGIEIAGYVNCFVSRDQEHPHSSEIYDVIDGLAKDMRGDSFLTTLPTVTPSLELDE	761	820	mt
AT3G22690.1	YS1	P1	1	rpoB_Athaliana_562	A	CFMYNSLIRGYASSGLCNEAILLFLRMMNSGISPD	99	133	cp
AT3G22690.1	YS1	L1	2	rpoB_Athaliana_562	T	KYTFPFGLSACAKSRAKGNGIQIHGLIVKMGYAKD	134	168	cp
AT3G22690.1	YS1	S1	3	rpoB_Athaliana_562	G	LFVQNSLVHFYAECGELDSARKVFDEMSERN	169	199	cp
AT3G22690.1	YS1	P1	4	rpoB_Athaliana_562	A	VVSWTSMICGYARRDFAKDAVDLFFRMVRDEEVTPN	200	235	cp
AT3G22690.1	YS1	L1	5	rpoB_Athaliana_562	A	SVTMVCVISACAKLEDLETGEKVYAFIRNSGIEVN	236	270	cp
AT3G22690.1	YS1	S1	6	rpoB_Athaliana_562	T	DLMVSALVDMYMKCNAIDVAKRLFDEYGASN	271	301	cp
AT3G22690.1	YS1	P1	7	rpoB_Athaliana_562	T	LDLCNAMASNYVRQGLTREALGVFNLMMDSGVRPD	302	336	cp
AT3G22690.1	YS1	L1	8	rpoB_Athaliana_562	C	RISMLSAISSCSQLRNILWGKSCHGYVLRNGFESW	337	371	cp
AT3G22690.1	YS1	S1	9	rpoB_Athaliana_562	C	DNICNALIDMYMKCHRQDTAFRIFDRMSNKT	372	402	cp
AT3G22690.1	YS1	SS	10	rpoB_Athaliana_562	C	VVTWNSIVAGYVENGEVDAAWETFETMPEKN	403	433	cp
AT3G22690.1	YS1	P1	11	rpoB_Athaliana_562	T	IVSWNTIISGLVQGSLFEEAIEVFCSMQSQEGVNAD	434	469	cp
AT3G22690.1	YS1	L1	12	rpoB_Athaliana_562	T	GVTMMSIASACGHLGALDLAKWIYYYIEKNGIQLD	470	504	cp
AT3G22690.1	YS1	S1	13	rpoB_Athaliana_562	G	VRLGTTLVDMFSRCGDPESAMSIFNSLTNRD	505	535	cp
AT3G22690.1	YS1	P2	14	rpoB_Athaliana_562	G	VSAWTAAIGAMAMAGNAERAIELFDDMIEQGLKPD	536	570	cp
AT3G22690.1	YS1	L2	15	rpoB_Athaliana_562	A	GVAFVGALTACSHGGLVQQGKEIFYSMLKLHGVSPE	571	606	cp
AT3G22690.1	YS1	S2	16	rpoB_Athaliana_562	A	DVHYGCMVDLLGRAGLLEEAVQLIEDMPMEPN	607	638	cp
AT3G22690.1	YS1	E1	17	rpoB_Athaliana_562	C	DVIWNSLLAACRVQGNVEMAAYAAEKIQVLAPER	639	672	cp
AT3G22690.1	YS1	E2	18	rpoB_Athaliana_562	T	TGSYVLLSNVYASAGRWNDMAKVRLSMKEKGLRK	673	706	cp
AT3G22690.1	YS1	DYW	19	rpoB_Athaliana_562	T	PPGTSSIQIRGKTHEFTSGDESHPEMPNIEAMLDEVSQRASHLGHVPDLSNVLMDVDEKEKIFMLSRHSEKLAMAYGLISSNKGTTIRIVKNLRVCSDCHSFAKFASKVYNREIILRDNNRFHYIRQGKCSCGDFW	707	842	cp
AT3G25060.1	MEF25	SS	1	nad1_308	A	SSISRDLIASCGRIGEISYARKVFDELPQRG	50	80	mt
AT3G25060.1	MEF25	P1	2	nad1_308	T	VSVYNSMIVVYSRGKNPDEVLRLYDQMIAEKIQPD	81	115	mt
AT3G25060.1	MEF25	L1	3	nad1_308	G	SSTFTMTIKACLSGLVLEKGEAVWCKAVDFGYKND	116	150	mt
AT3G25060.1	MEF25	S1	4	nad1_308	G	VFVCSSVLNLYMKCGKMDEAEVLFGKMAKRD	151	181	mt
AT3G25060.1	MEF25	P1	5	nad1_308	T	VICWTTMVTGFAQAGKSLKAVEFYREMQNEGFGRD	182	216	mt
AT3G25060.1	MEF25	L1	6	nad1_308	A	RVVMLGLLQASGDLGDTKMGRSVHGYLYRTGLPMN	217	251	mt
AT3G25060.1	MEF25	S1	7	nad1_308	T	VVVETSLVDMYAKVGFIEVASRVFSRMMFKT	252	282	mt
AT3G25060.1	MEF25	P1	8	nad1_308	T	AVSWGSLISGFAQNGLANKAFEAVVEMQSLGFQPD	283	317	mt
AT3G25060.1	MEF25	L1	9	nad1_308	G	LVTLVGVLVACSQVGSLKTGRLVHCYILKRHVLD	318	351	mt
AT3G25060.1	MEF25	S1	10	nad1_308	T	RVTATALMDMYSKCGALSSSREIFEHVGRKD	352	382	mt
AT3G25060.1	MEF25	P2	11	nad1_308	C	LVCWNTMISCYGIHGNGQEVVSLFLKMTESNIEPD	383	417	mt
AT3G25060.1	MEF25	L2	12	nad1_308	A	HATFASLLSALSHSGLVEQGQHWFSVMINKYKIQPS	418	453	mt
AT3G25060.1	MEF25	S2	13	nad1_308	G	EKHYVCLIDLLARAGRVEEALDMINSEKLDNA	454	485	mt
AT3G25060.1	MEF25	E1	14	nad1_308	A	LPIWVALLSGCINHRNLSVGDIAANKILQLNPDS	486	519	mt
AT3G25060.1	MEF25	E2	15	nad1_308	T	IGIQTLVSNFFATANKWKEVAKVRKLMRNGAMEK	520	553	mt
AT3G25060.1	MEF25	E+	16	nad1_308	C	VPGYSAIEVNGELRTFLMEDLSHHEHYHMLQVLRNLKTEIRDVCSGVE	554	601	mt
AT3G57430.1	OTP84	P1	1	ndhB_Athaliana_1495	G	PEWWIDLLRSKVRSNLLREAVLTYVDMIVLGIKPD	62	96	cp
AT3G57430.1	OTP84	L1	2	ndhB_Athaliana_1495	T	NYAFPALLKAVADLQDMELGKQIHAHVYKFGYGVDS	97	132	cp
AT3G57430.1	OTP84	S1	3	ndhB_Athaliana_1495	G	VTVANTLVNLYRKCGDFGAVYKVFDRISERN	133	163	cp
AT3G57430.1	OTP84	P1	4	ndhB_Athaliana_1495	T	QVSWNSLISSLCSFEKWEMALEAFRCMLDENVEPS	164	198	cp
AT3G57430.1	OTP84	L1	5	ndhB_Athaliana_1495	G	SFTLVSVVTACSNLPMPEGLMMGKQVHAYGLRKGELN	199	235	cp
AT3G57430.1	OTP84	S1	6	ndhB_Athaliana_1495	A	SFIINTLVAMYGKLGKLASSKVLLGSFGGRD	236	266	cp
AT3G57430.1	OTP84	P1	7	ndhB_Athaliana_1495	T	LVTWNTVLSSLCQNEQLLEALEYLREMVLEGVEPD	267	301	cp
AT3G57430.1	OTP84	L1	8	ndhB_Athaliana_1495	A	EFTISSVLPACSHLEMLRTGKELHAYALKNGSLDEN	302	337	cp
AT3G57430.1	OTP84	S1	9	ndhB_Athaliana_1495	G	SFVGSALVDMYCNCKQVLSGRRVFDGMFDRK	338	368	cp
AT3G57430.1	OTP84	P1	10	ndhB_Athaliana_1495	C	IGLWNAMIAGYSQNEHDKEALLLFIGMEESAGLLAN	369	404	cp
AT3G57430.1	OTP84	L1	11	ndhB_Athaliana_1495	A	STTMAGVVPACVRSGAFSRKEAIHGFVVKRGLDRD	405	439	cp
AT3G57430.1	OTP84	S1	12	ndhB_Athaliana_1495	T	RFVQNTLMDMYSRLGKIDIAMRIFGKMEDRD	440	470	cp
AT3G57430.1	OTP84	P1	13	ndhB_Athaliana_1495	C	LVTWNTMITGYVFSEHHEDALLLLHKMQNLERKVSKGASRVSLKPN	471	516	cp
AT3G57430.1	OTP84	L1	14	ndhB_Athaliana_1495	T	SITLMTILPSCAALSALAKGKEIHAYAIKNNLATD	517	551	cp
AT3G57430.1	OTP84	S1	15	ndhB_Athaliana_1495	A	VAVGSALVDMYAKCGCLQMSRKVFDQIPQKN	552	582	cp
AT3G57430.1	OTP84	P2	16	ndhB_Athaliana_1495	C	VITWNVIIMAYGMHGNGQEAIDLLRMMMVQGVKPN	583	617	cp
AT3G57430.1	OTP84	L2	17	ndhB_Athaliana_1495	T	EVTFISVFAACSHSGMVDEGLRIFYVMKPDYGVEPS	618	653	cp
AT3G57430.1	OTP84	S2	18	ndhB_Athaliana_1495	A	SDHYACVVDLLGRAGRIKEAYQLMNMMPRDFNK	654	686	cp
AT3G57430.1	OTP84	E1	19	ndhB_Athaliana_1495	T	AGAWSSLLGASRIHNNLEIGEIAAQNLIQLEPNV	687	720	cp
AT3G57430.1	OTP84	E2	20	ndhB_Athaliana_1495	A	ASHYVLLANIYSSAGLWDKATEVRRNMKEQGVRK	721	754	cp
AT3G57430.1	OTP84	DYW	21	ndhB_Athaliana_1495	C	EPGCSWIEHGDEVHKFVAGDSSHPQSEKLSGYLETLWERMRKEGYVPDTSCVLHNVEEDEKEILLCGHSEKLAIAFGILNTSPGTIIRVAKNLRVCNDCHLATKFISKIVDREIILRDVRRFHRFKNGTCSCGDYW	755	890	cp
AT3G57430.1	OTP84	P1	1	ndhF_Athaliana_289	A	PEWWIDLLRSKVRSNLLREAVLTYVDMIVLGIKPD	62	96	cp
AT3G57430.1	OTP84	L1	2	ndhF_Athaliana_289	T	NYAFPALLKAVADLQDMELGKQIHAHVYKFGYGVDS	97	132	cp
AT3G57430.1	OTP84	S1	3	ndhF_Athaliana_289	C	VTVANTLVNLYRKCGDFGAVYKVFDRISERN	133	163	cp
AT3G57430.1	OTP84	P1	4	ndhF_Athaliana_289	C	QVSWNSLISSLCSFEKWEMALEAFRCMLDENVEPS	164	198	cp
AT3G57430.1	OTP84	L1	5	ndhF_Athaliana_289	A	SFTLVSVVTACSNLPMPEGLMMGKQVHAYGLRKGELN	199	235	cp
AT3G57430.1	OTP84	S1	6	ndhF_Athaliana_289	C	SFIINTLVAMYGKLGKLASSKVLLGSFGGRD	236	266	cp
AT3G57430.1	OTP84	P1	7	ndhF_Athaliana_289	T	LVTWNTVLSSLCQNEQLLEALEYLREMVLEGVEPD	267	301	cp
AT3G57430.1	OTP84	L1	8	ndhF_Athaliana_289	T	EFTISSVLPACSHLEMLRTGKELHAYALKNGSLDEN	302	337	cp
AT3G57430.1	OTP84	S1	9	ndhF_Athaliana_289	A	SFVGSALVDMYCNCKQVLSGRRVFDGMFDRK	338	368	cp
AT3G57430.1	OTP84	P1	10	ndhF_Athaliana_289	C	IGLWNAMIAGYSQNEHDKEALLLFIGMEESAGLLAN	369	404	cp
AT3G57430.1	OTP84	L1	11	ndhF_Athaliana_289	T	STTMAGVVPACVRSGAFSRKEAIHGFVVKRGLDRD	405	439	cp
AT3G57430.1	OTP84	S1	12	ndhF_Athaliana_289	T	RFVQNTLMDMYSRLGKIDIAMRIFGKMEDRD	440	470	cp
AT3G57430.1	OTP84	P1	13	ndhF_Athaliana_289	C	LVTWNTMITGYVFSEHHEDALLLLHKMQNLERKVSKGASRVSLKPN	471	516	cp
AT3G57430.1	OTP84	L1	14	ndhF_Athaliana_289	T	SITLMTILPSCAALSALAKGKEIHAYAIKNNLATD	517	551	cp
AT3G57430.1	OTP84	S1	15	ndhF_Athaliana_289	A	VAVGSALVDMYAKCGCLQMSRKVFDQIPQKN	552	582	cp
AT3G57430.1	OTP84	P2	16	ndhF_Athaliana_289	T	VITWNVIIMAYGMHGNGQEAIDLLRMMMVQGVKPN	583	617	cp
AT3G57430.1	OTP84	L2	17	ndhF_Athaliana_289	T	EVTFISVFAACSHSGMVDEGLRIFYVMKPDYGVEPS	618	653	cp
AT3G57430.1	OTP84	S2	18	ndhF_Athaliana_289	A	SDHYACVVDLLGRAGRIKEAYQLMNMMPRDFNK	654	686	cp
AT3G57430.1	OTP84	E1	19	ndhF_Athaliana_289	T	AGAWSSLLGASRIHNNLEIGEIAAQNLIQLEPNV	687	720	cp
AT3G57430.1	OTP84	E2	20	ndhF_Athaliana_289	G	ASHYVLLANIYSSAGLWDKATEVRRNMKEQGVRK	721	754	cp
AT3G57430.1	OTP84	DYW	21	ndhF_Athaliana_289	T	EPGCSWIEHGDEVHKFVAGDSSHPQSEKLSGYLETLWERMRKEGYVPDTSCVLHNVEEDEKEILLCGHSEKLAIAFGILNTSPGTIIRVAKNLRVCNDCHLATKFISKIVDREIILRDVRRFHRFKNGTCSCGDYW	755	890	cp
AT3G57430.1	OTP84	P1	1	psbZ_Athaliana_49	T	PEWWIDLLRSKVRSNLLREAVLTYVDMIVLGIKPD	62	96	cp
AT3G57430.1	OTP84	L1	2	psbZ_Athaliana_49	T	NYAFPALLKAVADLQDMELGKQIHAHVYKFGYGVDS	97	132	cp
AT3G57430.1	OTP84	S1	3	psbZ_Athaliana_49	G	VTVANTLVNLYRKCGDFGAVYKVFDRISERN	133	163	cp
AT3G57430.1	OTP84	P1	4	psbZ_Athaliana_49	C	QVSWNSLISSLCSFEKWEMALEAFRCMLDENVEPS	164	198	cp
AT3G57430.1	OTP84	L1	5	psbZ_Athaliana_49	A	SFTLVSVVTACSNLPMPEGLMMGKQVHAYGLRKGELN	199	235	cp
AT3G57430.1	OTP84	S1	6	psbZ_Athaliana_49	T	SFIINTLVAMYGKLGKLASSKVLLGSFGGRD	236	266	cp
AT3G57430.1	OTP84	P1	7	psbZ_Athaliana_49	T	LVTWNTVLSSLCQNEQLLEALEYLREMVLEGVEPD	267	301	cp
AT3G57430.1	OTP84	L1	8	psbZ_Athaliana_49	A	EFTISSVLPACSHLEMLRTGKELHAYALKNGSLDEN	302	337	cp
AT3G57430.1	OTP84	S1	9	psbZ_Athaliana_49	A	SFVGSALVDMYCNCKQVLSGRRVFDGMFDRK	338	368	cp
AT3G57430.1	OTP84	P1	10	psbZ_Athaliana_49	T	IGLWNAMIAGYSQNEHDKEALLLFIGMEESAGLLAN	369	404	cp
AT3G57430.1	OTP84	L1	11	psbZ_Athaliana_49	T	STTMAGVVPACVRSGAFSRKEAIHGFVVKRGLDRD	405	439	cp
AT3G57430.1	OTP84	S1	12	psbZ_Athaliana_49	A	RFVQNTLMDMYSRLGKIDIAMRIFGKMEDRD	440	470	cp
AT3G57430.1	OTP84	P1	13	psbZ_Athaliana_49	T	LVTWNTMITGYVFSEHHEDALLLLHKMQNLERKVSKGASRVSLKPN	471	516	cp
AT3G57430.1	OTP84	L1	14	psbZ_Athaliana_49	T	SITLMTILPSCAALSALAKGKEIHAYAIKNNLATD	517	551	cp
AT3G57430.1	OTP84	S1	15	psbZ_Athaliana_49	A	VAVGSALVDMYAKCGCLQMSRKVFDQIPQKN	552	582	cp
AT3G57430.1	OTP84	P2	16	psbZ_Athaliana_49	C	VITWNVIIMAYGMHGNGQEAIDLLRMMMVQGVKPN	583	617	cp
AT3G57430.1	OTP84	L2	17	psbZ_Athaliana_49	T	EVTFISVFAACSHSGMVDEGLRIFYVMKPDYGVEPS	618	653	cp
AT3G57430.1	OTP84	S2	18	psbZ_Athaliana_49	T	SDHYACVVDLLGRAGRIKEAYQLMNMMPRDFNK	654	686	cp
AT3G57430.1	OTP84	E1	19	psbZ_Athaliana_49	C	AGAWSSLLGASRIHNNLEIGEIAAQNLIQLEPNV	687	720	cp
AT3G57430.1	OTP84	E2	20	psbZ_Athaliana_49	A	ASHYVLLANIYSSAGLWDKATEVRRNMKEQGVRK	721	754	cp
AT3G57430.1	OTP84	DYW	21	psbZ_Athaliana_49	T	EPGCSWIEHGDEVHKFVAGDSSHPQSEKLSGYLETLWERMRKEGYVPDTSCVLHNVEEDEKEILLCGHSEKLAIAFGILNTSPGTIIRVAKNLRVCNDCHLATKFISKIVDREIILRDVRRFHRFKNGTCSCGDYW	755	890	cp
AT3G63370.1	OTP86	L1	1	rps14_Athaliana_79	A	VEAFAYVLELCGKRRAVSQGRQLHSRIFKTFPSFEL	80	115	cp
AT3G63370.1	OTP86	S1	2	rps14_Athaliana_79	T	DFLAGKLVFMYGKCGSLDDAEKVFDEMPDRT	116	146	cp
AT3G63370.1	OTP86	P1	3	rps14_Athaliana_79	A	AFAWNTMIGAYVSNGEPASALALYWNMRVEGVPLG	147	181	cp
AT3G63370.1	OTP86	L1	4	rps14_Athaliana_79	T	LSSFPALLKACAKLRDIRSGSELHSLLVKLGYHST	182	216	cp
AT3G63370.1	OTP86	S1	5	rps14_Athaliana_79	C	GFIVNALVSMYAKNDDLSAARRLFDGFQEKGD	217	248	cp
AT3G63370.1	OTP86	P1	6	rps14_Athaliana_79	A	AVLWNSILSSYSTSGKSLETLELFREMHMTGPAPN	249	283	cp
AT3G63370.1	OTP86	L1	7	rps14_Athaliana_79	T	SYTIVSALTACDGFSYAKLGKEIHASVLKSSTHSSE	284	319	cp
AT3G63370.1	OTP86	S1	8	rps14_Athaliana_79	T	LYVCNALIAMYTRCGKMPQAERILRQMNNAD	320	350	cp
AT3G63370.1	OTP86	P1	9	rps14_Athaliana_79	T	VVTWNSLIKGYVQNLMYKEALEFFSDMIAAGHKSD	351	385	cp
AT3G63370.1	OTP86	L1	10	rps14_Athaliana_79	G	EVSMTSIIAASGRLSNLLAGMELHAYVIKHGWDSN	386	420	cp
AT3G63370.1	OTP86	S1	11	rps14_Athaliana_79	A	LQVGNTLIDMYSKCNLTCYMGRAFLRMHDKD	421	451	cp
AT3G63370.1	OTP86	P1	12	rps14_Athaliana_79	T	LISWTTVIAGYAQNDCHVEALELFRDVAKKRMEID	452	486	cp
AT3G63370.1	OTP86	L1	13	rps14_Athaliana_79	T	EMILGSILRASSVLKSMLIVKEIHCHILRKGLLD	487	520	cp
AT3G63370.1	OTP86	S1	14	rps14_Athaliana_79	C	TVIQNELVDVYGKCRNMGYATRVFESIKGKD	521	551	cp
AT3G63370.1	OTP86	P1	15	rps14_Athaliana_79	G	VVSWTSMISSSALNGNESEAVELFRRMVETGLSAD	552	586	cp
AT3G63370.1	OTP86	L1	16	rps14_Athaliana_79	T	SVALLCILSAAASLSALNKGREIHCYLLRKGFCLE	587	621	cp
AT3G63370.1	OTP86	S1	17	rps14_Athaliana_79	C	GSIAVAVVDMYACCGDLQSAKAVFDRIERKG	622	652	cp
AT3G63370.1	OTP86	P2	18	rps14_Athaliana_79	G	LLQYTSMINAYGMHGCGKAAVELFDKMRHENVSPD	653	687	cp
AT3G63370.1	OTP86	L2	19	rps14_Athaliana_79	A	HISFLALLYACSHAGLLDEGRGFLKIMEHEYELEPW	688	723	cp
AT3G63370.1	OTP86	S2	20	rps14_Athaliana_79	T	PEHYVCLVDMLGRANCVVEAFEFVKMMKTEPT	724	755	cp
AT3G63370.1	OTP86	E1	21	rps14_Athaliana_79	C	AEVWCALLAACRSHSEKEIGEIAAQRLLELEPKN	756	789	cp
AT3G63370.1	OTP86	E2	22	rps14_Athaliana_79	C	PGNLVLVSNVFAEQGRWNDVEKVRAKMKASGMEK	790	823	cp
AT3G63370.1	OTP86	E+	23	rps14_Athaliana_79	T	HPGCSWIEMDGKVHKFTARDKSHPESKEIYEKLSEVTRKLEREKGKRELAREFNAREKMET	824	884	cp
AT4G14050.1	MEF35	L1	1	cob_286	G	IPHYLHQLQLCARNRTLTTAKALHAHIVKLGIVQC	3	37	mt
AT4G14050.1	MEF35	S1	2	cob_286	G	CPLANTLVNVYGKCGAASHALQVFDEMPHRD	38	68	mt
AT4G14050.1	MEF35	P1	3	cob_286	G	HIAWASVLTALNQANLSGKTLSVFSSVGSSSGLRPD	69	104	mt
AT4G14050.1	MEF35	L1	4	cob_286	G	DFVFSALVKACANLGSIDHGRQVHCHFIVSEYAND	105	139	mt
AT4G14050.1	MEF35	S1	5	cob_286	C	EVVKSSLVDMYAKCGLLNSAKAVFDSIRVKN	140	170	mt
AT4G14050.1	MEF35	SS	6	cob_286	A	TISWTAMVSGYAKSGRKEEALELFRILPVKN	171	201	mt
AT4G14050.1	MEF35	P1	7	cob_286	A	LYSWTALISGFVQSGKGLEAFSVFTEMRRERVDILD	202	237	mt
AT4G14050.1	MEF35	L1	8	cob_286	G	PLVLSSIVGACANLAASIAGRQVHGLVIALGFDSC	238	272	mt
AT4G14050.1	MEF35	S1	9	cob_286	T	VFISNALIDMYAKCSDVIAAKDIFSRMRHRD	273	303	mt
AT4G14050.1	MEF35	P2	10	cob_286	A	VVSWTSLIVGMAQHGQAEKALALYDDMVSHGVKPN	304	338	mt
AT4G14050.1	MEF35	L2	11	cob_286	T	EVTFVGLIYACSHVGFVEKGRELFQSMTKDYGIRPS	339	374	mt
AT4G14050.1	MEF35	S2	12	cob_286	G	LQHYTCLLDLLGRSGLLDEAENLIHTMPFPPD	375	406	mt
AT4G14050.1	MEF35	E1	13	cob_286	T	EPTWAALLSACKRQGRGQMGIRIADHLVSSFKLKD	407	441	mt
AT4G14050.1	MEF35	E2	14	cob_286	T	PSTYILLSNIYASASLWGKVSEARRKLGEMEVRK	442	475	mt
AT4G14050.1	MEF35	DYW	15	cob_286	T	DPGHSSVEVRKETEVFYAGETSHPLKEDIFRLLKKLEEEMRIRNGYVPDTSWILHDMDEQEKEKLLFWHSERSAVAYGLLKAVPGTPIRIVKNLRVCGDCHVVLKHISEITEREIIVRDATRYHHFKGGKCSCNDFW	476	612	mt
AT4G14050.1	MEF35	L1	1	nad4_1373	A	IPHYLHQLQLCARNRTLTTAKALHAHIVKLGIVQC	3	37	mt
AT4G14050.1	MEF35	S1	2	nad4_1373	T	CPLANTLVNVYGKCGAASHALQVFDEMPHRD	38	68	mt
AT4G14050.1	MEF35	P1	3	nad4_1373	G	HIAWASVLTALNQANLSGKTLSVFSSVGSSSGLRPD	69	104	mt
AT4G14050.1	MEF35	L1	4	nad4_1373	G	DFVFSALVKACANLGSIDHGRQVHCHFIVSEYAND	105	139	mt
AT4G14050.1	MEF35	S1	5	nad4_1373	C	EVVKSSLVDMYAKCGLLNSAKAVFDSIRVKN	140	170	mt
AT4G14050.1	MEF35	SS	6	nad4_1373	A	TISWTAMVSGYAKSGRKEEALELFRILPVKN	171	201	mt
AT4G14050.1	MEF35	P1	7	nad4_1373	G	LYSWTALISGFVQSGKGLEAFSVFTEMRRERVDILD	202	237	mt
AT4G14050.1	MEF35	L1	8	nad4_1373	A	PLVLSSIVGACANLAASIAGRQVHGLVIALGFDSC	238	272	mt
AT4G14050.1	MEF35	S1	9	nad4_1373	G	VFISNALIDMYAKCSDVIAAKDIFSRMRHRD	273	303	mt
AT4G14050.1	MEF35	P2	10	nad4_1373	A	VVSWTSLIVGMAQHGQAEKALALYDDMVSHGVKPN	304	338	mt
AT4G14050.1	MEF35	L2	11	nad4_1373	A	EVTFVGLIYACSHVGFVEKGRELFQSMTKDYGIRPS	339	374	mt
AT4G14050.1	MEF35	S2	12	nad4_1373	G	LQHYTCLLDLLGRSGLLDEAENLIHTMPFPPD	375	406	mt
AT4G14050.1	MEF35	E1	13	nad4_1373	T	EPTWAALLSACKRQGRGQMGIRIADHLVSSFKLKD	407	441	mt
AT4G14050.1	MEF35	E2	14	nad4_1373	T	PSTYILLSNIYASASLWGKVSEARRKLGEMEVRK	442	475	mt
AT4G14050.1	MEF35	DYW	15	nad4_1373	T	DPGHSSVEVRKETEVFYAGETSHPLKEDIFRLLKKLEEEMRIRNGYVPDTSWILHDMDEQEKEKLLFWHSERSAVAYGLLKAVPGTPIRIVKNLRVCGDCHVVLKHISEITEREIIVRDATRYHHFKGGKCSCNDFW	476	612	mt
AT4G14050.1	MEF35	L1	1	rpl16_209	T	IPHYLHQLQLCARNRTLTTAKALHAHIVKLGIVQC	3	37	mt
AT4G14050.1	MEF35	S1	2	rpl16_209	T	CPLANTLVNVYGKCGAASHALQVFDEMPHRD	38	68	mt
AT4G14050.1	MEF35	P1	3	rpl16_209	G	HIAWASVLTALNQANLSGKTLSVFSSVGSSSGLRPD	69	104	mt
AT4G14050.1	MEF35	L1	4	rpl16_209	G	DFVFSALVKACANLGSIDHGRQVHCHFIVSEYAND	105	139	mt
AT4G14050.1	MEF35	S1	5	rpl16_209	A	EVVKSSLVDMYAKCGLLNSAKAVFDSIRVKN	140	170	mt
AT4G14050.1	MEF35	SS	6	rpl16_209	A	TISWTAMVSGYAKSGRKEEALELFRILPVKN	171	201	mt
AT4G14050.1	MEF35	P1	7	rpl16_209	G	LYSWTALISGFVQSGKGLEAFSVFTEMRRERVDILD	202	237	mt
AT4G14050.1	MEF35	L1	8	rpl16_209	A	PLVLSSIVGACANLAASIAGRQVHGLVIALGFDSC	238	272	mt
AT4G14050.1	MEF35	S1	9	rpl16_209	T	VFISNALIDMYAKCSDVIAAKDIFSRMRHRD	273	303	mt
AT4G14050.1	MEF35	P2	10	rpl16_209	A	VVSWTSLIVGMAQHGQAEKALALYDDMVSHGVKPN	304	338	mt
AT4G14050.1	MEF35	L2	11	rpl16_209	T	EVTFVGLIYACSHVGFVEKGRELFQSMTKDYGIRPS	339	374	mt
AT4G14050.1	MEF35	S2	12	rpl16_209	G	LQHYTCLLDLLGRSGLLDEAENLIHTMPFPPD	375	406	mt
AT4G14050.1	MEF35	E1	13	rpl16_209	G	EPTWAALLSACKRQGRGQMGIRIADHLVSSFKLKD	407	441	mt
AT4G14050.1	MEF35	E2	14	rpl16_209	C	PSTYILLSNIYASASLWGKVSEARRKLGEMEVRK	442	475	mt
AT4G14050.1	MEF35	DYW	15	rpl16_209	A	DPGHSSVEVRKETEVFYAGETSHPLKEDIFRLLKKLEEEMRIRNGYVPDTSWILHDMDEQEKEKLLFWHSERSAVAYGLLKAVPGTPIRIVKNLRVCGDCHVVLKHISEITEREIIVRDATRYHHFKGGKCSCNDFW	476	612	mt
AT4G14850.1	LOI/MEF11	L1	1	ccmFN2_344	T	ADALGLLLKNAISASSMRLGRVVHARIVKTLDSPPP	6	41	mt
AT4G14850.1	LOI/MEF11	S1	2	ccmFN2_344	A	PFLANYLINMYSKLDHPESARLVLRLTPARN	42	72	mt
AT4G14850.1	LOI/MEF11	P1	3	ccmFN2_344	A	VVSWTSLISGLAQNGHFSTALVEFFEMRREGVVPN	73	107	mt
AT4G14850.1	LOI/MEF11	L1	4	ccmFN2_344	T	DFTFPCAFKAVASLRLPVTGKQIHALAVKCGRILD	108	142	mt
AT4G14850.1	LOI/MEF11	S1	5	ccmFN2_344	A	VFVGCSAFDMYCKTRLRDDARKLFDEIPERN	143	173	mt
AT4G14850.1	LOI/MEF11	P1	6	ccmFN2_344	T	LETWNAFISNSVTDGRPREAIEAFIEFRRIDGHPN	174	208	mt
AT4G14850.1	LOI/MEF11	L1	7	ccmFN2_344	T	SITFCAFLNACSDWLHLNLGMQLHGLVLRSGFDTD	209	243	mt
AT4G14850.1	LOI/MEF11	S1	8	ccmFN2_344	G	VSVCNGLIDFYGKCKQIRSSEIIFTEMGTKN	244	274	mt
AT4G14850.1	LOI/MEF11	P1	9	ccmFN2_344	T	AVSWCSLVAAYVQNHEDEKASVLYLRSRKDIVETS	275	309	mt
AT4G14850.1	LOI/MEF11	L1	10	ccmFN2_344	G	DFMISSVLSACAGMAGLELGRSIHAHAVKACVERT	310	344	mt
AT4G14850.1	LOI/MEF11	S1	11	ccmFN2_344	A	IFVGSALVDMYGKCGCIEDSEQAFDEMPEKN	345	375	mt
AT4G14850.1	LOI/MEF11	P2	12	ccmFN2_344	C	LVTRNSLIGGYAHQGQVDMALALFEEMAPRGCGPTPN	376	412	mt
AT4G14850.1	LOI/MEF11	L2	13	ccmFN2_344	T	YMTFVSLLSACSRAGAVENGMKIFDSMRSTYGIEPG	413	448	mt
AT4G14850.1	LOI/MEF11	S2	14	ccmFN2_344	T	AEHYSCIVDMLGRAGMVERAYEFIKKMPIQPT	449	480	mt
AT4G14850.1	LOI/MEF11	E1	15	ccmFN2_344	T	ISVWGALQNACRMHGKPQLGLLAAENLFKLDPKD	481	514	mt
AT4G14850.1	LOI/MEF11	E2	16	ccmFN2_344	T	SGNHVLLSNTFAAAGRWAEANTVREELKGVGIKK	515	548	mt
AT4G14850.1	LOI/MEF11	DYW	17	ccmFN2_344	C	GAGYSWITVKNQVHAFQAKDRSHILNKEIQTTLAKLRNEMEAAGYKPDLKLSLYDLEEEEKAAEVSHHSEKLALAFGLLSLPLSVPIRITKNLRICGDCHSFFKFVSGSVKREIIVRDNNRFHRFKDGICSCKDYW	549	684	mt
AT4G14850.1	LOI/MEF11	L1	1	cox3_422	T	ADALGLLLKNAISASSMRLGRVVHARIVKTLDSPPP	6	41	mt
AT4G14850.1	LOI/MEF11	S1	2	cox3_422	A	PFLANYLINMYSKLDHPESARLVLRLTPARN	42	72	mt
AT4G14850.1	LOI/MEF11	P1	3	cox3_422	A	VVSWTSLISGLAQNGHFSTALVEFFEMRREGVVPN	73	107	mt
AT4G14850.1	LOI/MEF11	L1	4	cox3_422	T	DFTFPCAFKAVASLRLPVTGKQIHALAVKCGRILD	108	142	mt
AT4G14850.1	LOI/MEF11	S1	5	cox3_422	A	VFVGCSAFDMYCKTRLRDDARKLFDEIPERN	143	173	mt
AT4G14850.1	LOI/MEF11	P1	6	cox3_422	C	LETWNAFISNSVTDGRPREAIEAFIEFRRIDGHPN	174	208	mt
AT4G14850.1	LOI/MEF11	L1	7	cox3_422	C	SITFCAFLNACSDWLHLNLGMQLHGLVLRSGFDTD	209	243	mt
AT4G14850.1	LOI/MEF11	S1	8	cox3_422	C	VSVCNGLIDFYGKCKQIRSSEIIFTEMGTKN	244	274	mt
AT4G14850.1	LOI/MEF11	P1	9	cox3_422	C	AVSWCSLVAAYVQNHEDEKASVLYLRSRKDIVETS	275	309	mt
AT4G14850.1	LOI/MEF11	L1	10	cox3_422	T	DFMISSVLSACAGMAGLELGRSIHAHAVKACVERT	310	344	mt
AT4G14850.1	LOI/MEF11	S1	11	cox3_422	A	IFVGSALVDMYGKCGCIEDSEQAFDEMPEKN	345	375	mt
AT4G14850.1	LOI/MEF11	P2	12	cox3_422	T	LVTRNSLIGGYAHQGQVDMALALFEEMAPRGCGPTPN	376	412	mt
AT4G14850.1	LOI/MEF11	L2	13	cox3_422	T	YMTFVSLLSACSRAGAVENGMKIFDSMRSTYGIEPG	413	448	mt
AT4G14850.1	LOI/MEF11	S2	14	cox3_422	C	AEHYSCIVDMLGRAGMVERAYEFIKKMPIQPT	449	480	mt
AT4G14850.1	LOI/MEF11	E1	15	cox3_422	T	ISVWGALQNACRMHGKPQLGLLAAENLFKLDPKD	481	514	mt
AT4G14850.1	LOI/MEF11	E2	16	cox3_422	C	SGNHVLLSNTFAAAGRWAEANTVREELKGVGIKK	515	548	mt
AT4G14850.1	LOI/MEF11	DYW	17	cox3_422	C	GAGYSWITVKNQVHAFQAKDRSHILNKEIQTTLAKLRNEMEAAGYKPDLKLSLYDLEEEEKAAEVSHHSEKLALAFGLLSLPLSVPIRITKNLRICGDCHSFFKFVSGSVKREIIVRDNNRFHRFKDGICSCKDYW	549	684	mt
AT4G14850.1	LOI/MEF11	L1	1	nad4_124	C	ADALGLLLKNAISASSMRLGRVVHARIVKTLDSPPP	6	41	mt
AT4G14850.1	LOI/MEF11	S1	2	nad4_124	G	PFLANYLINMYSKLDHPESARLVLRLTPARN	42	72	mt
AT4G14850.1	LOI/MEF11	P1	3	nad4_124	A	VVSWTSLISGLAQNGHFSTALVEFFEMRREGVVPN	73	107	mt
AT4G14850.1	LOI/MEF11	L1	4	nad4_124	T	DFTFPCAFKAVASLRLPVTGKQIHALAVKCGRILD	108	142	mt
AT4G14850.1	LOI/MEF11	S1	5	nad4_124	A	VFVGCSAFDMYCKTRLRDDARKLFDEIPERN	143	173	mt
AT4G14850.1	LOI/MEF11	P1	6	nad4_124	C	LETWNAFISNSVTDGRPREAIEAFIEFRRIDGHPN	174	208	mt
AT4G14850.1	LOI/MEF11	L1	7	nad4_124	G	SITFCAFLNACSDWLHLNLGMQLHGLVLRSGFDTD	209	243	mt
AT4G14850.1	LOI/MEF11	S1	8	nad4_124	A	VSVCNGLIDFYGKCKQIRSSEIIFTEMGTKN	244	274	mt
AT4G14850.1	LOI/MEF11	P1	9	nad4_124	T	AVSWCSLVAAYVQNHEDEKASVLYLRSRKDIVETS	275	309	mt
AT4G14850.1	LOI/MEF11	L1	10	nad4_124	T	DFMISSVLSACAGMAGLELGRSIHAHAVKACVERT	310	344	mt
AT4G14850.1	LOI/MEF11	S1	11	nad4_124	A	IFVGSALVDMYGKCGCIEDSEQAFDEMPEKN	345	375	mt
AT4G14850.1	LOI/MEF11	P2	12	nad4_124	A	LVTRNSLIGGYAHQGQVDMALALFEEMAPRGCGPTPN	376	412	mt
AT4G14850.1	LOI/MEF11	L2	13	nad4_124	T	YMTFVSLLSACSRAGAVENGMKIFDSMRSTYGIEPG	413	448	mt
AT4G14850.1	LOI/MEF11	S2	14	nad4_124	T	AEHYSCIVDMLGRAGMVERAYEFIKKMPIQPT	449	480	mt
AT4G14850.1	LOI/MEF11	E1	15	nad4_124	G	ISVWGALQNACRMHGKPQLGLLAAENLFKLDPKD	481	514	mt
AT4G14850.1	LOI/MEF11	E2	16	nad4_124	G	SGNHVLLSNTFAAAGRWAEANTVREELKGVGIKK	515	548	mt
AT4G14850.1	LOI/MEF11	DYW	17	nad4_124	T	GAGYSWITVKNQVHAFQAKDRSHILNKEIQTTLAKLRNEMEAAGYKPDLKLSLYDLEEEEKAAEVSHHSEKLALAFGLLSLPLSVPIRITKNLRICGDCHSFFKFVSGSVKREIIVRDNNRFHRFKDGICSCKDYW	549	684	mt
AT4G14850.1	LOI/MEF11	L1	1	ccmC_568	G	ADALGLLLKNAISASSMRLGRVVHARIVKTLDSPPP	6	41	mt
AT4G14850.1	LOI/MEF11	S1	2	ccmC_568	T	PFLANYLINMYSKLDHPESARLVLRLTPARN	42	72	mt
AT4G14850.1	LOI/MEF11	P1	3	ccmC_568	A	VVSWTSLISGLAQNGHFSTALVEFFEMRREGVVPN	73	107	mt
AT4G14850.1	LOI/MEF11	L1	4	ccmC_568	C	DFTFPCAFKAVASLRLPVTGKQIHALAVKCGRILD	108	142	mt
AT4G14850.1	LOI/MEF11	S1	5	ccmC_568	A	VFVGCSAFDMYCKTRLRDDARKLFDEIPERN	143	173	mt
AT4G14850.1	LOI/MEF11	P1	6	ccmC_568	T	LETWNAFISNSVTDGRPREAIEAFIEFRRIDGHPN	174	208	mt
AT4G14850.1	LOI/MEF11	L1	7	ccmC_568	C	SITFCAFLNACSDWLHLNLGMQLHGLVLRSGFDTD	209	243	mt
AT4G14850.1	LOI/MEF11	S1	8	ccmC_568	A	VSVCNGLIDFYGKCKQIRSSEIIFTEMGTKN	244	274	mt
AT4G14850.1	LOI/MEF11	P1	9	ccmC_568	A	AVSWCSLVAAYVQNHEDEKASVLYLRSRKDIVETS	275	309	mt
AT4G14850.1	LOI/MEF11	L1	10	ccmC_568	T	DFMISSVLSACAGMAGLELGRSIHAHAVKACVERT	310	344	mt
AT4G14850.1	LOI/MEF11	S1	11	ccmC_568	A	IFVGSALVDMYGKCGCIEDSEQAFDEMPEKN	345	375	mt
AT4G14850.1	LOI/MEF11	P2	12	ccmC_568	C	LVTRNSLIGGYAHQGQVDMALALFEEMAPRGCGPTPN	376	412	mt
AT4G14850.1	LOI/MEF11	L2	13	ccmC_568	A	YMTFVSLLSACSRAGAVENGMKIFDSMRSTYGIEPG	413	448	mt
AT4G14850.1	LOI/MEF11	S2	14	ccmC_568	T	AEHYSCIVDMLGRAGMVERAYEFIKKMPIQPT	449	480	mt
AT4G14850.1	LOI/MEF11	E1	15	ccmC_568	G	ISVWGALQNACRMHGKPQLGLLAAENLFKLDPKD	481	514	mt
AT4G14850.1	LOI/MEF11	E2	16	ccmC_568	T	SGNHVLLSNTFAAAGRWAEANTVREELKGVGIKK	515	548	mt
AT4G14850.1	LOI/MEF11	DYW	17	ccmC_568	T	GAGYSWITVKNQVHAFQAKDRSHILNKEIQTTLAKLRNEMEAAGYKPDLKLSLYDLEEEEKAAEVSHHSEKLALAFGLLSLPLSVPIRITKNLRICGDCHSFFKFVSGSVKREIIVRDNNRFHRFKDGICSCKDYW	549	684	mt
AT4G14850.1	LOI/MEF11	L1	1	ccmFC_378	T	ADALGLLLKNAISASSMRLGRVVHARIVKTLDSPPP	6	41	mt
AT4G14850.1	LOI/MEF11	S1	2	ccmFC_378	C	PFLANYLINMYSKLDHPESARLVLRLTPARN	42	72	mt
AT4G14850.1	LOI/MEF11	P1	3	ccmFC_378	A	VVSWTSLISGLAQNGHFSTALVEFFEMRREGVVPN	73	107	mt
AT4G14850.1	LOI/MEF11	L1	4	ccmFC_378	T	DFTFPCAFKAVASLRLPVTGKQIHALAVKCGRILD	108	142	mt
AT4G14850.1	LOI/MEF11	S1	5	ccmFC_378	A	VFVGCSAFDMYCKTRLRDDARKLFDEIPERN	143	173	mt
AT4G14850.1	LOI/MEF11	P1	6	ccmFC_378	T	LETWNAFISNSVTDGRPREAIEAFIEFRRIDGHPN	174	208	mt
AT4G14850.1	LOI/MEF11	L1	7	ccmFC_378	T	SITFCAFLNACSDWLHLNLGMQLHGLVLRSGFDTD	209	243	mt
AT4G14850.1	LOI/MEF11	S1	8	ccmFC_378	T	VSVCNGLIDFYGKCKQIRSSEIIFTEMGTKN	244	274	mt
AT4G14850.1	LOI/MEF11	P1	9	ccmFC_378	A	AVSWCSLVAAYVQNHEDEKASVLYLRSRKDIVETS	275	309	mt
AT4G14850.1	LOI/MEF11	L1	10	ccmFC_378	G	DFMISSVLSACAGMAGLELGRSIHAHAVKACVERT	310	344	mt
AT4G14850.1	LOI/MEF11	S1	11	ccmFC_378	A	IFVGSALVDMYGKCGCIEDSEQAFDEMPEKN	345	375	mt
AT4G14850.1	LOI/MEF11	P2	12	ccmFC_378	A	LVTRNSLIGGYAHQGQVDMALALFEEMAPRGCGPTPN	376	412	mt
AT4G14850.1	LOI/MEF11	L2	13	ccmFC_378	T	YMTFVSLLSACSRAGAVENGMKIFDSMRSTYGIEPG	413	448	mt
AT4G14850.1	LOI/MEF11	S2	14	ccmFC_378	C	AEHYSCIVDMLGRAGMVERAYEFIKKMPIQPT	449	480	mt
AT4G14850.1	LOI/MEF11	E1	15	ccmFC_378	T	ISVWGALQNACRMHGKPQLGLLAAENLFKLDPKD	481	514	mt
AT4G14850.1	LOI/MEF11	E2	16	ccmFC_378	T	SGNHVLLSNTFAAAGRWAEANTVREELKGVGIKK	515	548	mt
AT4G14850.1	LOI/MEF11	DYW	17	ccmFC_378	T	GAGYSWITVKNQVHAFQAKDRSHILNKEIQTTLAKLRNEMEAAGYKPDLKLSLYDLEEEEKAAEVSHHSEKLALAFGLLSLPLSVPIRITKNLRICGDCHSFFKFVSGSVKREIIVRDNNRFHRFKDGICSCKDYW	549	684	mt
AT4G14850.1	LOI/MEF11	L1	1	matR_1730	A	ADALGLLLKNAISASSMRLGRVVHARIVKTLDSPPP	6	41	mt
AT4G14850.1	LOI/MEF11	S1	2	matR_1730	G	PFLANYLINMYSKLDHPESARLVLRLTPARN	42	72	mt
AT4G14850.1	LOI/MEF11	P1	3	matR_1730	A	VVSWTSLISGLAQNGHFSTALVEFFEMRREGVVPN	73	107	mt
AT4G14850.1	LOI/MEF11	L1	4	matR_1730	C	DFTFPCAFKAVASLRLPVTGKQIHALAVKCGRILD	108	142	mt
AT4G14850.1	LOI/MEF11	S1	5	matR_1730	A	VFVGCSAFDMYCKTRLRDDARKLFDEIPERN	143	173	mt
AT4G14850.1	LOI/MEF11	P1	6	matR_1730	T	LETWNAFISNSVTDGRPREAIEAFIEFRRIDGHPN	174	208	mt
AT4G14850.1	LOI/MEF11	L1	7	matR_1730	C	SITFCAFLNACSDWLHLNLGMQLHGLVLRSGFDTD	209	243	mt
AT4G14850.1	LOI/MEF11	S1	8	matR_1730	G	VSVCNGLIDFYGKCKQIRSSEIIFTEMGTKN	244	274	mt
AT4G14850.1	LOI/MEF11	P1	9	matR_1730	T	AVSWCSLVAAYVQNHEDEKASVLYLRSRKDIVETS	275	309	mt
AT4G14850.1	LOI/MEF11	L1	10	matR_1730	A	DFMISSVLSACAGMAGLELGRSIHAHAVKACVERT	310	344	mt
AT4G14850.1	LOI/MEF11	S1	11	matR_1730	A	IFVGSALVDMYGKCGCIEDSEQAFDEMPEKN	345	375	mt
AT4G14850.1	LOI/MEF11	P2	12	matR_1730	A	LVTRNSLIGGYAHQGQVDMALALFEEMAPRGCGPTPN	376	412	mt
AT4G14850.1	LOI/MEF11	L2	13	matR_1730	T	YMTFVSLLSACSRAGAVENGMKIFDSMRSTYGIEPG	413	448	mt
AT4G14850.1	LOI/MEF11	S2	14	matR_1730	T	AEHYSCIVDMLGRAGMVERAYEFIKKMPIQPT	449	480	mt
AT4G14850.1	LOI/MEF11	E1	15	matR_1730	G	ISVWGALQNACRMHGKPQLGLLAAENLFKLDPKD	481	514	mt
AT4G14850.1	LOI/MEF11	E2	16	matR_1730	G	SGNHVLLSNTFAAAGRWAEANTVREELKGVGIKK	515	548	mt
AT4G14850.1	LOI/MEF11	DYW	17	matR_1730	T	GAGYSWITVKNQVHAFQAKDRSHILNKEIQTTLAKLRNEMEAAGYKPDLKLSLYDLEEEEKAAEVSHHSEKLALAFGLLSLPLSVPIRITKNLRICGDCHSFFKFVSGSVKREIIVRDNNRFHRFKDGICSCKDYW	549	684	mt
AT4G15720.1	REME2	S1	1	rps3_1534	T	TFTVNHLVISYVKLKEINTARKLFDEMCEPN	64	94	mt
AT4G15720.1	REME2	P1	2	rps3_1534	A	VVSWTSVISGYNDMGKPQNALSMFQKMHEDRPVPPN	95	130	mt
AT4G15720.1	REME2	L1	3	rps3_1534	G	EYTFASVFKACSALAESRIGKNIHARLEISGLRRN	131	165	mt
AT4G15720.1	REME2	S1	4	rps3_1534	A	IVVSSSLVDMYGKCNDVETARRVFDSMIGYGRN	166	198	mt
AT4G15720.1	REME2	P1	5	rps3_1534	A	VVSWTSMITAYAQNARGHEAIELFRSFNAALTSDRAN	199	235	mt
AT4G15720.1	REME2	L1	6	rps3_1534	A	QFMLASVISACSSLGRLQWGKVAHGLVTRGGYESN	236	270	mt
AT4G15720.1	REME2	S1	7	rps3_1534	A	TVVATSLLDMYAKCGSLSCAEKIFLRIRCHS	271	301	mt
AT4G15720.1	REME2	P2	8	rps3_1534	A	VISYTSMIMAKAKHGLGEAAVKLFDEMVAGRINPN	302	336	mt
AT4G15720.1	REME2	L2	9	rps3_1534	C	YVTLLGVLHACSHSGLVNEGLEYLSLMAEKYGVVPD	337	372	mt
AT4G15720.1	REME2	S2	10	rps3_1534	T	SRHYTCVVDMLGRFGRVDEAYELAKTIEVGAEQG	373	406	mt
AT4G15720.1	REME2	E1	11	rps3_1534	T	ALLWGALLSAGRLHGRVEIVSEASKRLIQSNQQV	407	440	mt
AT4G15720.1	REME2	E2	12	rps3_1534	C	TSAYIALSNAYAVSGGWEDSESLRLEMKRSGNVK	441	474	mt
AT4G15720.1	REME2	DYW	13	rps3_1534	T	ERACSWIENKDSVYVFHAGDLSCDESGEIERFLKDLEKRMKERGHRGSSSMITTSSSVFVDVDEEAKDEMVSLHCERLALAYGLLHLPAGSTIRIMNNLRMCRDCHEAFKLISEIVEREIVVRDVNRFHCFKNGSCTCRDYW	475	616	mt
AT4G15720.1	REME2	S1	1	rps4_175	G	TFTVNHLVISYVKLKEINTARKLFDEMCEPN	64	94	mt
AT4G15720.1	REME2	P1	2	rps4_175	A	VVSWTSVISGYNDMGKPQNALSMFQKMHEDRPVPPN	95	130	mt
AT4G15720.1	REME2	L1	3	rps4_175	G	EYTFASVFKACSALAESRIGKNIHARLEISGLRRN	131	165	mt
AT4G15720.1	REME2	S1	4	rps4_175	A	IVVSSSLVDMYGKCNDVETARRVFDSMIGYGRN	166	198	mt
AT4G15720.1	REME2	P1	5	rps4_175	A	VVSWTSMITAYAQNARGHEAIELFRSFNAALTSDRAN	199	235	mt
AT4G15720.1	REME2	L1	6	rps4_175	A	QFMLASVISACSSLGRLQWGKVAHGLVTRGGYESN	236	270	mt
AT4G15720.1	REME2	S1	7	rps4_175	G	TVVATSLLDMYAKCGSLSCAEKIFLRIRCHS	271	301	mt
AT4G15720.1	REME2	P2	8	rps4_175	A	VISYTSMIMAKAKHGLGEAAVKLFDEMVAGRINPN	302	336	mt
AT4G15720.1	REME2	L2	9	rps4_175	T	YVTLLGVLHACSHSGLVNEGLEYLSLMAEKYGVVPD	337	372	mt
AT4G15720.1	REME2	S2	10	rps4_175	T	SRHYTCVVDMLGRFGRVDEAYELAKTIEVGAEQG	373	406	mt
AT4G15720.1	REME2	E1	11	rps4_175	T	ALLWGALLSAGRLHGRVEIVSEASKRLIQSNQQV	407	440	mt
AT4G15720.1	REME2	E2	12	rps4_175	A	TSAYIALSNAYAVSGGWEDSESLRLEMKRSGNVK	441	474	mt
AT4G15720.1	REME2	DYW	13	rps4_175	T	ERACSWIENKDSVYVFHAGDLSCDESGEIERFLKDLEKRMKERGHRGSSSMITTSSSVFVDVDEEAKDEMVSLHCERLALAYGLLHLPAGSTIRIMNNLRMCRDCHEAFKLISEIVEREIVVRDVNRFHCFKNGSCTCRDYW	475	616	mt
AT4G18750.1	DOT4	P1	1	rpoC1_Athaliana_520	C	VTDANTQLRRFCESGNLENAVKLLCVSGKWDID	61	93	cp
AT4G18750.1	DOT4	L1	2	rpoC1_Athaliana_520	T	PRTLCSVLQLCADSKSLKDGKEVDNFIRGNGFVID	94	128	cp
AT4G18750.1	DOT4	S1	3	rpoC1_Athaliana_520	T	SNLGSKLSLMYTNCGDLKEASRVFDEVKIEK	129	159	cp
AT4G18750.1	DOT4	P1	4	rpoC1_Athaliana_520	T	ALFWNILMNELAKSGDFSGSIGLFKKMMSSGVEMD	160	194	cp
AT4G18750.1	DOT4	L1	5	rpoC1_Athaliana_520	C	SYTFSCVSKSFSSLRSVHGGEQLHGFILKSGFGER	195	229	cp
AT4G18750.1	DOT4	S1	6	rpoC1_Athaliana_520	T	NSVGNSLVAFYLKNQRVDSARKVFDEMTERD	230	260	cp
AT4G18750.1	DOT4	P1	7	rpoC1_Athaliana_520	T	VISWNSIINGYVSNGLAEKGLSVFVQMLVSGIEID	261	295	cp
AT4G18750.1	DOT4	L1	8	rpoC1_Athaliana_520	A	LATIVSVFAGCADSRLISLGRAVHSIGVKACFSRE	296	330	cp
AT4G18750.1	DOT4	S1	9	rpoC1_Athaliana_520	C	DRFCNTLLDMYSKCGDLDSAKAVFREMSDRS	331	361	cp
AT4G18750.1	DOT4	P1	10	rpoC1_Athaliana_520	G	VVSYTSMIAGYAREGLAGEAVKLFEEMEEEGISPD	362	396	cp
AT4G18750.1	DOT4	L1	11	rpoC1_Athaliana_520	A	VYTVTAVLNCCARYRLLDEGKRVHEWIKENDLGFD	397	431	cp
AT4G18750.1	DOT4	S1	12	rpoC1_Athaliana_520	T	IFVSNALMDMYAKCGSMQEAELVFSEMRVKD	432	462	cp
AT4G18750.1	DOT4	P1	13	rpoC1_Athaliana_520	T	IISWNTIIGGYSKNCYANEALSLFNLLLEEKRFSPD	463	498	cp
AT4G18750.1	DOT4	L1	14	rpoC1_Athaliana_520	A	ERTVACVLPACASLSAFDKGREIHGYIMRNGYFSD	499	533	cp
AT4G18750.1	DOT4	S1	15	rpoC1_Athaliana_520	C	RHVANSLVDMYAKCGALLLAHMLFDDIASKD	534	564	cp
AT4G18750.1	DOT4	P2	16	rpoC1_Athaliana_520	G	LVSWTVMIAGYGMHGFGKEAIALFNQMRQAGIEAD	565	599	cp
AT4G18750.1	DOT4	L2	17	rpoC1_Athaliana_520	A	EISFVSLLYACSHSGLVDEGWRFFNIMRHECKIEPT	600	635	cp
AT4G18750.1	DOT4	S2	18	rpoC1_Athaliana_520	G	VEHYACIVDMLARTGDLIKAYRFIENMPIPPD	636	667	cp
AT4G18750.1	DOT4	E1	19	rpoC1_Athaliana_520	G	ATIWGALLCGCRIHHDVKLAEKVAEKVFELEPEN	668	701	cp
AT4G18750.1	DOT4	E2	20	rpoC1_Athaliana_520	T	TGYYVLMANIYAEAEKWEQVKRLRKRIGQRGLRK	702	735	cp
AT4G18750.1	DOT4	DYW	21	rpoC1_Athaliana_520	T	NPGCSWIEIKGRVNIFVAGDSSNPETENIEAFLRKVRARMIEEGYSPLTKYALIDAEEMEKEEALCGHSEKLAMALGIISSGHGKIIRVTKNLRVCGDCHEMAKFMSKLTRREIVLRDSNRFHQFKDGHCSCRGFW	736	871	cp
AT4G30700.1	MEF29	L1	1	nad5_1550	G	LISKNTYLDFFKRSTSISHLAQTHAQIILHGFRND	17	51	mt
AT4G30700.1	MEF29	S1	2	nad5_1550	T	ISLLTKLTQRLSDLGAIYYARDIFLSVQRPD	52	82	mt
AT4G30700.1	MEF29	P1	3	nad5_1550	T	VFLFNVLMRGFSVNESPHSSLSVFAHLRKSTDLKPN	83	118	mt
AT4G30700.1	MEF29	L1	4	nad5_1550	T	SSTYAFAISAASGFRDDRAGRVIHGQAVVDGCDSE	119	153	mt
AT4G30700.1	MEF29	S1	5	nad5_1550	G	LLLGSNIVKMYFKFWRVEDARKVFDRMPEKD	154	184	mt
AT4G30700.1	MEF29	P1	6	nad5_1550	C	TILWNTMISGYRKNEMYVESIQVFRDLINESCTRLD	185	220	mt
AT4G30700.1	MEF29	L1	7	nad5_1550	T	TTTLLDILPAVAELQELRLGMQIHSLATKTGCYSH	221	255	mt
AT4G30700.1	MEF29	S1	8	nad5_1550	G	DYVLTGFISLYSKCGKIKMGSALFREFRKPD	256	286	mt
AT4G30700.1	MEF29	P1	9	nad5_1550	C	IVAYNAMIHGYTSNGETELSLSLFKELMLSGA	287	318	mt
AT4G30700.1	MEF29	L1	10	nad5_1550	T	RLRSSTLVSLVPVSGHLMLIYAIHGYCLKSNFLSH	319	353	mt
AT4G30700.1	MEF29	S1	11	nad5_1550	C	ASVSTALTTVYSKLNEIESARKLFDESPEKS	354	384	mt
AT4G30700.1	MEF29	P1	12	nad5_1550	C	LPSWNAMISGYTQNGLTEDAISLFREMQKSEFSPN	385	419	mt
AT4G30700.1	MEF29	L1	13	nad5_1550	A	PVTITCILSACAQLGALSLGKWVHDLVRSTDFESS	420	454	mt
AT4G30700.1	MEF29	S1	14	nad5_1550	A	IYVSTALIGMYAKCGSIAEARRLFDLMTKKN	455	485	mt
AT4G30700.1	MEF29	P2	15	nad5_1550	C	EVTWNTMISGYGLHGQGQEALNIFYEMLNSGITPT	486	520	mt
AT4G30700.1	MEF29	L2	16	nad5_1550	C	PVTFLCVLYACSHAGLVKEGDEIFNSMIHRYGFEPS	521	556	mt
AT4G30700.1	MEF29	S2	17	nad5_1550	A	VKHYACMVDILGRAGHLQRALQFIEAMSIEPG	557	588	mt
AT4G30700.1	MEF29	E1	18	nad5_1550	T	SSVWETLLGACRIHKDTNLARTVSEKLFELDPDN	589	622	mt
AT4G30700.1	MEF29	E2	19	nad5_1550	T	VGYHVLLSNIHSADRNYPQAATVRQTAKKRKLAK	623	656	mt
AT4G30700.1	MEF29	DYW	20	nad5_1550	A	APGYTLIEIGETPHVFTSGDQSHPQVKEIYEKLEKLEGKMREAGYQPETELALHDVEEEERELMVKVHSERLAIAFGLIATEPGTEIRIIKNLRVCLDCHTVTKLISKITERVIVVRDANRFHHFKDGVCSCGDYW	657	792	mt
AT4G30700.1	MEF29	L1	1	cob_908	A	LISKNTYLDFFKRSTSISHLAQTHAQIILHGFRND	17	51	mt
AT4G30700.1	MEF29	S1	2	cob_908	G	ISLLTKLTQRLSDLGAIYYARDIFLSVQRPD	52	82	mt
AT4G30700.1	MEF29	P1	3	cob_908	G	VFLFNVLMRGFSVNESPHSSLSVFAHLRKSTDLKPN	83	118	mt
AT4G30700.1	MEF29	L1	4	cob_908	T	SSTYAFAISAASGFRDDRAGRVIHGQAVVDGCDSE	119	153	mt
AT4G30700.1	MEF29	S1	5	cob_908	G	LLLGSNIVKMYFKFWRVEDARKVFDRMPEKD	154	184	mt
AT4G30700.1	MEF29	P1	6	cob_908	T	TILWNTMISGYRKNEMYVESIQVFRDLINESCTRLD	185	220	mt
AT4G30700.1	MEF29	L1	7	cob_908	A	TTTLLDILPAVAELQELRLGMQIHSLATKTGCYSH	221	255	mt
AT4G30700.1	MEF29	S1	8	cob_908	G	DYVLTGFISLYSKCGKIKMGSALFREFRKPD	256	286	mt
AT4G30700.1	MEF29	P1	9	cob_908	C	IVAYNAMIHGYTSNGETELSLSLFKELMLSGA	287	318	mt
AT4G30700.1	MEF29	L1	10	cob_908	C	RLRSSTLVSLVPVSGHLMLIYAIHGYCLKSNFLSH	319	353	mt
AT4G30700.1	MEF29	S1	11	cob_908	G	ASVSTALTTVYSKLNEIESARKLFDESPEKS	354	384	mt
AT4G30700.1	MEF29	P1	12	cob_908	C	LPSWNAMISGYTQNGLTEDAISLFREMQKSEFSPN	385	419	mt
AT4G30700.1	MEF29	L1	13	cob_908	A	PVTITCILSACAQLGALSLGKWVHDLVRSTDFESS	420	454	mt
AT4G30700.1	MEF29	S1	14	cob_908	A	IYVSTALIGMYAKCGSIAEARRLFDLMTKKN	455	485	mt
AT4G30700.1	MEF29	P2	15	cob_908	T	EVTWNTMISGYGLHGQGQEALNIFYEMLNSGITPT	486	520	mt
AT4G30700.1	MEF29	L2	16	cob_908	A	PVTFLCVLYACSHAGLVKEGDEIFNSMIHRYGFEPS	521	556	mt
AT4G30700.1	MEF29	S2	17	cob_908	G	VKHYACMVDILGRAGHLQRALQFIEAMSIEPG	557	588	mt
AT4G30700.1	MEF29	E1	18	cob_908	C	SSVWETLLGACRIHKDTNLARTVSEKLFELDPDN	589	622	mt
AT4G30700.1	MEF29	E2	19	cob_908	A	VGYHVLLSNIHSADRNYPQAATVRQTAKKRKLAK	623	656	mt
AT4G30700.1	MEF29	DYW	20	cob_908	C	APGYTLIEIGETPHVFTSGDQSHPQVKEIYEKLEKLEGKMREAGYQPETELALHDVEEEERELMVKVHSERLAIAFGLIATEPGTEIRIIKNLRVCLDCHTVTKLISKITERVIVVRDANRFHHFKDGVCSCGDYW	657	792	mt
AT4G32450.1	MEF8S	P1	1	nad5_676	A	GHSSLDELDSICREGKVKKAVEIIKSWRNEGYVVD	146	180	mt
AT4G32450.1	MEF8S	Pi	2	nad5_676	T	LPRLFWIAQLCGDAQALQEAKVVHEFITSSVGISD	181	215	mt
AT4G32450.1	MEF8S	S1	3	nad5_676	T	ISAYNSIIEMYSGCGSVEDALTVFNSMPERN	216	246	mt
AT4G32450.1	MEF8S	P2	4	nad5_676	T	LETWCGVIRCFAKNGQGEDAIDTFSRFKQEGNKPD	247	281	mt
AT4G32450.1	MEF8S	L2	5	nad5_676	T	GEMFKEIFFACGVLGDMNEGLLHFESMYKEYGIIPC	282	317	mt
AT4G32450.1	MEF8S	S2	6	nad5_676	A	MEHYVSLVKMLAEPGYLDEALRFVESMEPNVD	318	349	mt
AT4G32450.1	MEF8S	DYW	7	nad5_676	T	EIGYVPLSKLALHDVDQESKDENLFNHNERFAFISTFLDTPARSLIRVMKNLRVCADCHNALKLMSKIVGRELISRDAKRFHHMKDGVCSCREYW	443	537	mt
AT4G32450.1	MEF8S	P1	1	nad6_95	C	GHSSLDELDSICREGKVKKAVEIIKSWRNEGYVVD	146	180	mt
AT4G32450.1	MEF8S	Pi	2	nad6_95	C	LPRLFWIAQLCGDAQALQEAKVVHEFITSSVGISD	181	215	mt
AT4G32450.1	MEF8S	S1	3	nad6_95	C	ISAYNSIIEMYSGCGSVEDALTVFNSMPERN	216	246	mt
AT4G32450.1	MEF8S	P2	4	nad6_95	A	LETWCGVIRCFAKNGQGEDAIDTFSRFKQEGNKPD	247	281	mt
AT4G32450.1	MEF8S	L2	5	nad6_95	T	GEMFKEIFFACGVLGDMNEGLLHFESMYKEYGIIPC	282	317	mt
AT4G32450.1	MEF8S	S2	6	nad6_95	C	MEHYVSLVKMLAEPGYLDEALRFVESMEPNVD	318	349	mt
AT4G32450.1	MEF8S	DYW	7	nad6_95	C	EIGYVPLSKLALHDVDQESKDENLFNHNERFAFISTFLDTPARSLIRVMKNLRVCADCHNALKLMSKIVGRELISRDAKRFHHMKDGVCSCREYW	443	537	mt
AT4G37380.1	ELI1	P1	1	ndhB_Athaliana_829	G	PVLNLKLHRAYASHGKIRHSLALFHQTIDPD	64	94	cp
AT4G37380.1	ELI1	P1	2	ndhB_Athaliana_829	A	LFLFTAAINTASINGLKDQAFLLYVQLLSSEINPN	95	129	cp
AT4G37380.1	ELI1	L1	3	ndhB_Athaliana_829	A	EFTFSSLLKSCSTKSGKLIHTHVLKFGLGID	130	160	cp
AT4G37380.1	ELI1	S1	4	ndhB_Athaliana_829	A	PYVATGLVDVYAKGGDVVSAQKVFDRMPERS	161	191	cp
AT4G37380.1	ELI1	SS	5	ndhB_Athaliana_829	G	LVSSTAMITCYAKQGNVEAARALFDSMCERD	192	222	cp
AT4G37380.1	ELI1	P1	6	ndhB_Athaliana_829	T	IVSWNVMIDGYAQHGFPNDALMLFQKLLAEGKPKPD	223	258	cp
AT4G37380.1	ELI1	L1	7	ndhB_Athaliana_829	A	EITVVAALSACSQIGALETGRWIHVFVKSSRIRLN	259	293	cp
AT4G37380.1	ELI1	S1	8	ndhB_Athaliana_829	G	VKVCTGLIDMYSKCGSLEEAVLVFNDTPRKD	294	324	cp
AT4G37380.1	ELI1	P2	9	ndhB_Athaliana_829	C	IVAWNAMIAGYAMHGYSQDALRLFNEMQGITGLQPT	325	360	cp
AT4G37380.1	ELI1	L2	10	ndhB_Athaliana_829	T	DITFIGTLQACAHAGLVNEGIRIFESMGQEYGIKPK	361	396	cp
AT4G37380.1	ELI1	S2	11	ndhB_Athaliana_829	G	IEHYGCLVSLLGRAGQLKRAYETIKNMNMDAD	397	428	cp
AT4G37380.1	ELI1	E1	12	ndhB_Athaliana_829	C	SVLWSSVLGSCKLHGDFVLGKEIAEYLIGLNIKN	429	462	cp
AT4G37380.1	ELI1	E2	13	ndhB_Athaliana_829	T	SGIYVLLSNIYASVGDYEGVAKVRNLMKEKGIVK	463	496	cp
AT4G37380.1	ELI1	DYW	14	ndhB_Athaliana_829	T	EPGISTIEIENKVHEFRAGDREHSKSKEIYTMLRKISERIKSHGYVPNTNTVLQDLEETEKEQSLQVHSERLAIAYGLISTKPGSPLKIFKNLRVCSDCHTVTKLISKITGRKIVMRDRNRFHHFTDGSCSCGDFW	497	632	cp
AT5G08490.1	SLG1	L1	1	nad3_250	A	HRVFLDVVKACASVSDLTSGRALHGCVFKLGHIAC	21	55	mt
AT5G08490.1	SLG1	S1	2	nad3_250	C	SEVSKSVLNMYAKCRRMDDCQKMFRQMDSLD	56	86	mt
AT5G08490.1	SLG1	P1i	3	nad3_250	C	PVVWNIVLTGLSVSCGRETMRFFKAMHFADEPKPS	87	121	mt
AT5G08490.1	SLG1	L1	4	nad3_250	T	SVTFAIVLPLCVRLGDSYNGKSMHSYIIKAGLEKD	122	156	mt
AT5G08490.1	SLG1	S1	5	nad3_250	T	TLVGNALVSMYAKFGFIFPDAYTAFDGIADKD	157	188	mt
AT5G08490.1	SLG1	P1	6	nad3_250	T	VVSWNAIIAGFSENNMMADAFRSFCLMLKEPTEPN	189	223	mt
AT5G08490.1	SLG1	L1	7	nad3_250	T	YATIANVLPVCASMDKNIACRSGRQIHSYVVQRSWLQTH	224	262	mt
AT5G08490.1	SLG1	S1	8	nad3_250	T	VFVCNSLVSFYLRVGRIEEAASLFTRMGSKD	263	293	mt
AT5G08490.1	SLG1	P1	9	nad3_250	C	LVSWNVVIAGYASNCEWFKAFQLFHNLVHKGDVSPD	294	329	mt
AT5G08490.1	SLG1	L1	10	nad3_250	T	SVTIISILPVCAQLTDLASGKEIHSYILRHSYLLED	330	365	mt
AT5G08490.1	SLG1	S1	11	nad3_250	T	TSVGNALISFYARFGDTSAAYWAFSLMSTKD	366	396	mt
AT5G08490.1	SLG1	P1	12	nad3_250	T	IISWNAILDAFADSPKQFQFLNLLHHLLNEAITLD	397	431	mt
AT5G08490.1	SLG1	L1	13	nad3_250	C	SVTILSLLKFCINVQGIGKVKEVHGYSVKAGLLHDEEE	432	469	mt
AT5G08490.1	SLG1	S1	14	nad3_250	C	PKLGNALLDAYAKCGNVEYAHKIFLGLSERRT	470	501	mt
AT5G08490.1	SLG1	SS	15	nad3_250	T	LVSYNSLLSGYVNSGSHDDAQMLFTEMSTTD	502	532	mt
AT5G08490.1	SLG1	P1	16	nad3_250	T	LTTWSLMVRIYAESCCPNEAIGVFREIQARGMRPN	533	567	mt
AT5G08490.1	SLG1	L1	17	nad3_250	G	TVTIMNLLPVCAQLASLHLVRQCHGYIIRGGLGDI	568	602	mt
AT5G08490.1	SLG1	S1	18	nad3_250	G	RLKGTLLDVYAKCGSLKHAYSVFQSDARRD	603	632	mt
AT5G08490.1	SLG1	P2	19	nad3_250	G	LVMFTAMVAGYAVHGRGKEALMIYSHMTESNIKPD	633	667	mt
AT5G08490.1	SLG1	L2	20	nad3_250	C	HVFITTMLTACCHAGLIQDGLQIYDSIRTVHGMKPT	668	703	mt
AT5G08490.1	SLG1	S2	21	nad3_250	A	MEQYACAVDLIARGGRLDDAYSFVTQMPVEPN	704	735	mt
AT5G08490.1	SLG1	E1	22	nad3_250	G	ANIWGTLLRACTTYNRMDLGHSVANHLLQAESDD	736	769	mt
AT5G08490.1	SLG1	E2	23	nad3_250	T	TGNHVLISNMYAADAKWEGVMELRNLMKKKEMKK	770	803	mt
AT5G08490.1	SLG1	E+	24	nad3_250	A	PAGCSWLEVDGQRNVFVSGDCSHPRRDSIFDLVNALYLQMKEPVVF	804	849	mt
AT5G09950.1	MEF7	S1	1	ccmB_28	G	VYLCNNLINAYLETGDSVSARKVFDEMPLRN	36	66	mt
AT5G09950.1	MEF7	P1	2	ccmB_28	A	CVSWACIVSGYSRNGEHKEALVFLRDMVKEGIFSN	67	101	mt
AT5G09950.1	MEF7	L1	3	ccmB_28	G	QYAFVSVLRACQEIGSVGILFGRQIHGLMFKLSYAVD	102	138	mt
AT5G09950.1	MEF7	S1	4	ccmB_28	A	AVVSNVLISMYWKCIGSVGYALCAFGDIEVKN	139	170	mt
AT5G09950.1	MEF7	P1	5	ccmB_28	C	SVSWNSIISVYSQAGDQRSAFRIFSSMQYDGSRPT	171	205	mt
AT5G09950.1	MEF7	L1i	6	ccmB_28	G	EYTFGSLVTTACSLTEPDVRLLEQIMCTIQKSGLLTD	206	242	mt
AT5G09950.1	MEF7	S1	7	ccmB_28	A	LFVGSGLVSAFAKSGSLSYARKVFNQMETRN	243	273	mt
AT5G09950.1	MEF7	P1	8	ccmB_28	C	AVTLNGLMVGLVRQKWGEEATKLFMDMNSMIDVSP	274	308	mt
AT5G09950.1	MEF7	L1	9	ccmB_28	T	ESYVILLSSFPEYSLAEEVGLKKGREVHGHVITTGLVDFM	309	348	mt
AT5G09950.1	MEF7	S1	10	ccmB_28	T	VGIGNGLVNMYAKCGSIADARRVFYFMTDKD	349	379	mt
AT5G09950.1	MEF7	P1	11	ccmB_28	T	SVSWNSMITGLDQNGCFIEAVERYKSMRRHDILPG	380	414	mt
AT5G09950.1	MEF7	L1	12	ccmB_28	T	SFTLISSLSSCASLKWAKLGQQIHGESLKLGIDLN	415	449	mt
AT5G09950.1	MEF7	S1	13	ccmB_28	T	VSVSNALMTLYAETGYLNECRKIFSSMPEHD	450	480	mt
AT5G09950.1	MEF7	P1	14	ccmB_28	C	QVSWNSIIGALARSERSLPEAVVCFLNAQRAGQKLN	481	516	mt
AT5G09950.1	MEF7	L1	15	ccmB_28	T	RITFSSVLSAVSSLSFGELGKQIHGLALKNNIADE	517	551	mt
AT5G09950.1	MEF7	S1	16	ccmB_28	T	ATTENALIACYGKCGEMDGCEKIFSRMAERRD	552	583	mt
AT5G09950.1	MEF7	P1	17	ccmB_28	G	NVTWNSMISGYIHNELLAKALDLVWFMLQTGQRLD	584	618	mt
AT5G09950.1	MEF7	L1	18	ccmB_28	A	SFMYATVLSAFASVATLERGMEVHACSVRACLESD	619	653	mt
AT5G09950.1	MEF7	S1	19	ccmB_28	A	VVVGSALVDMYSKCGRLDYALRFFNTMPVRN	654	684	mt
AT5G09950.1	MEF7	P2	20	ccmB_28	C	SYSWNSMISGYARHGQGEEALKLFETMKLDGQTPPD	685	720	mt
AT5G09950.1	MEF7	L2	21	ccmB_28	T	HVTFVGVLSACSHAGLLEEGFKHFESMSDSYGLAPR	721	756	mt
AT5G09950.1	MEF7	S2	22	ccmB_28	A	IEHFSCMADVLGRAGELDKLEDFIEKMPMKPN	757	788	mt
AT5G09950.1	MEF7	E1	23	ccmB_28	T	VLIWRTVLGACCRANGRKAELGKKAAEMLFQLEPEN	789	824	mt
AT5G09950.1	MEF7	E2	24	ccmB_28	A	AVNYVLLGNMYAAGGRWEDLVKARKKMKDADVKK	825	858	mt
AT5G09950.1	MEF7	DYW	25	ccmB_28	T	EAGYSWVTMKDGVHMFVAGDKSHPDADVIYKKLKELNRKMRDAGYVPQTGFALYDLEQENKEEILSYHSEKLAVAFVLAAQRSSTLPIRIMKNLRVCGDCHSAFKYISKIEGRQIILRDSNRFHHFQDGACSCSDFW	859	995	mt
AT5G09950.1	MEF7	S1	1	cob_325	C	VYLCNNLINAYLETGDSVSARKVFDEMPLRN	36	66	mt
AT5G09950.1	MEF7	P1	2	cob_325	C	CVSWACIVSGYSRNGEHKEALVFLRDMVKEGIFSN	67	101	mt
AT5G09950.1	MEF7	L1	3	cob_325	T	QYAFVSVLRACQEIGSVGILFGRQIHGLMFKLSYAVD	102	138	mt
AT5G09950.1	MEF7	S1	4	cob_325	T	AVVSNVLISMYWKCIGSVGYALCAFGDIEVKN	139	170	mt
AT5G09950.1	MEF7	P1	5	cob_325	C	SVSWNSIISVYSQAGDQRSAFRIFSSMQYDGSRPT	171	205	mt
AT5G09950.1	MEF7	L1i	6	cob_325	A	EYTFGSLVTTACSLTEPDVRLLEQIMCTIQKSGLLTD	206	242	mt
AT5G09950.1	MEF7	S1	7	cob_325	T	LFVGSGLVSAFAKSGSLSYARKVFNQMETRN	243	273	mt
AT5G09950.1	MEF7	P1	8	cob_325	A	AVTLNGLMVGLVRQKWGEEATKLFMDMNSMIDVSP	274	308	mt
AT5G09950.1	MEF7	L1	9	cob_325	T	ESYVILLSSFPEYSLAEEVGLKKGREVHGHVITTGLVDFM	309	348	mt
AT5G09950.1	MEF7	S1	10	cob_325	T	VGIGNGLVNMYAKCGSIADARRVFYFMTDKD	349	379	mt
AT5G09950.1	MEF7	P1	11	cob_325	T	SVSWNSMITGLDQNGCFIEAVERYKSMRRHDILPG	380	414	mt
AT5G09950.1	MEF7	L1	12	cob_325	T	SFTLISSLSSCASLKWAKLGQQIHGESLKLGIDLN	415	449	mt
AT5G09950.1	MEF7	S1	13	cob_325	T	VSVSNALMTLYAETGYLNECRKIFSSMPEHD	450	480	mt
AT5G09950.1	MEF7	P1	14	cob_325	C	QVSWNSIIGALARSERSLPEAVVCFLNAQRAGQKLN	481	516	mt
AT5G09950.1	MEF7	L1	15	cob_325	G	RITFSSVLSAVSSLSFGELGKQIHGLALKNNIADE	517	551	mt
AT5G09950.1	MEF7	S1	16	cob_325	T	ATTENALIACYGKCGEMDGCEKIFSRMAERRD	552	583	mt
AT5G09950.1	MEF7	P1	17	cob_325	G	NVTWNSMISGYIHNELLAKALDLVWFMLQTGQRLD	584	618	mt
AT5G09950.1	MEF7	L1	18	cob_325	G	SFMYATVLSAFASVATLERGMEVHACSVRACLESD	619	653	mt
AT5G09950.1	MEF7	S1	19	cob_325	T	VVVGSALVDMYSKCGRLDYALRFFNTMPVRN	654	684	mt
AT5G09950.1	MEF7	P2	20	cob_325	C	SYSWNSMISGYARHGQGEEALKLFETMKLDGQTPPD	685	720	mt
AT5G09950.1	MEF7	L2	21	cob_325	T	HVTFVGVLSACSHAGLLEEGFKHFESMSDSYGLAPR	721	756	mt
AT5G09950.1	MEF7	S2	22	cob_325	A	IEHFSCMADVLGRAGELDKLEDFIEKMPMKPN	757	788	mt
AT5G09950.1	MEF7	E1	23	cob_325	T	VLIWRTVLGACCRANGRKAELGKKAAEMLFQLEPEN	789	824	mt
AT5G09950.1	MEF7	E2	24	cob_325	A	AVNYVLLGNMYAAGGRWEDLVKARKKMKDADVKK	825	858	mt
AT5G09950.1	MEF7	DYW	25	cob_325	T	EAGYSWVTMKDGVHMFVAGDKSHPDADVIYKKLKELNRKMRDAGYVPQTGFALYDLEQENKEEILSYHSEKLAVAFVLAAQRSSTLPIRIMKNLRVCGDCHSAFKYISKIEGRQIILRDSNRFHHFQDGACSCSDFW	859	995	mt
AT5G09950.1	MEF7	S1	1	nad2_1433	G	VYLCNNLINAYLETGDSVSARKVFDEMPLRN	36	66	mt
AT5G09950.1	MEF7	P1	2	nad2_1433	C	CVSWACIVSGYSRNGEHKEALVFLRDMVKEGIFSN	67	101	mt
AT5G09950.1	MEF7	L1	3	nad2_1433	A	QYAFVSVLRACQEIGSVGILFGRQIHGLMFKLSYAVD	102	138	mt
AT5G09950.1	MEF7	S1	4	nad2_1433	A	AVVSNVLISMYWKCIGSVGYALCAFGDIEVKN	139	170	mt
AT5G09950.1	MEF7	P1	5	nad2_1433	T	SVSWNSIISVYSQAGDQRSAFRIFSSMQYDGSRPT	171	205	mt
AT5G09950.1	MEF7	L1i	6	nad2_1433	G	EYTFGSLVTTACSLTEPDVRLLEQIMCTIQKSGLLTD	206	242	mt
AT5G09950.1	MEF7	S1	7	nad2_1433	A	LFVGSGLVSAFAKSGSLSYARKVFNQMETRN	243	273	mt
AT5G09950.1	MEF7	P1	8	nad2_1433	C	AVTLNGLMVGLVRQKWGEEATKLFMDMNSMIDVSP	274	308	mt
AT5G09950.1	MEF7	L1	9	nad2_1433	T	ESYVILLSSFPEYSLAEEVGLKKGREVHGHVITTGLVDFM	309	348	mt
AT5G09950.1	MEF7	S1	10	nad2_1433	T	VGIGNGLVNMYAKCGSIADARRVFYFMTDKD	349	379	mt
AT5G09950.1	MEF7	P1	11	nad2_1433	C	SVSWNSMITGLDQNGCFIEAVERYKSMRRHDILPG	380	414	mt
AT5G09950.1	MEF7	L1	12	nad2_1433	C	SFTLISSLSSCASLKWAKLGQQIHGESLKLGIDLN	415	449	mt
AT5G09950.1	MEF7	S1	13	nad2_1433	T	VSVSNALMTLYAETGYLNECRKIFSSMPEHD	450	480	mt
AT5G09950.1	MEF7	P1	14	nad2_1433	T	QVSWNSIIGALARSERSLPEAVVCFLNAQRAGQKLN	481	516	mt
AT5G09950.1	MEF7	L1	15	nad2_1433	T	RITFSSVLSAVSSLSFGELGKQIHGLALKNNIADE	517	551	mt
AT5G09950.1	MEF7	S1	16	nad2_1433	T	ATTENALIACYGKCGEMDGCEKIFSRMAERRD	552	583	mt
AT5G09950.1	MEF7	P1	17	nad2_1433	T	NVTWNSMISGYIHNELLAKALDLVWFMLQTGQRLD	584	618	mt
AT5G09950.1	MEF7	L1	18	nad2_1433	C	SFMYATVLSAFASVATLERGMEVHACSVRACLESD	619	653	mt
AT5G09950.1	MEF7	S1	19	nad2_1433	A	VVVGSALVDMYSKCGRLDYALRFFNTMPVRN	654	684	mt
AT5G09950.1	MEF7	P2	20	nad2_1433	T	SYSWNSMISGYARHGQGEEALKLFETMKLDGQTPPD	685	720	mt
AT5G09950.1	MEF7	L2	21	nad2_1433	T	HVTFVGVLSACSHAGLLEEGFKHFESMSDSYGLAPR	721	756	mt
AT5G09950.1	MEF7	S2	22	nad2_1433	A	IEHFSCMADVLGRAGELDKLEDFIEKMPMKPN	757	788	mt
AT5G09950.1	MEF7	E1	23	nad2_1433	C	VLIWRTVLGACCRANGRKAELGKKAAEMLFQLEPEN	789	824	mt
AT5G09950.1	MEF7	E2	24	nad2_1433	T	AVNYVLLGNMYAAGGRWEDLVKARKKMKDADVKK	825	858	mt
AT5G09950.1	MEF7	DYW	25	nad2_1433	T	EAGYSWVTMKDGVHMFVAGDKSHPDADVIYKKLKELNRKMRDAGYVPQTGFALYDLEQENKEEILSYHSEKLAVAFVLAAQRSSTLPIRIMKNLRVCGDCHSAFKYISKIEGRQIILRDSNRFHHFQDGACSCSDFW	859	995	mt
AT5G09950.1	MEF7	S1	1	nad4L_41	T	VYLCNNLINAYLETGDSVSARKVFDEMPLRN	36	66	mt
AT5G09950.1	MEF7	P1	2	nad4L_41	A	CVSWACIVSGYSRNGEHKEALVFLRDMVKEGIFSN	67	101	mt
AT5G09950.1	MEF7	L1	3	nad4L_41	T	QYAFVSVLRACQEIGSVGILFGRQIHGLMFKLSYAVD	102	138	mt
AT5G09950.1	MEF7	S1	4	nad4L_41	T	AVVSNVLISMYWKCIGSVGYALCAFGDIEVKN	139	170	mt
AT5G09950.1	MEF7	P1	5	nad4L_41	T	SVSWNSIISVYSQAGDQRSAFRIFSSMQYDGSRPT	171	205	mt
AT5G09950.1	MEF7	L1i	6	nad4L_41	C	EYTFGSLVTTACSLTEPDVRLLEQIMCTIQKSGLLTD	206	242	mt
AT5G09950.1	MEF7	S1	7	nad4L_41	A	LFVGSGLVSAFAKSGSLSYARKVFNQMETRN	243	273	mt
AT5G09950.1	MEF7	P1	8	nad4L_41	C	AVTLNGLMVGLVRQKWGEEATKLFMDMNSMIDVSP	274	308	mt
AT5G09950.1	MEF7	L1	9	nad4L_41	A	ESYVILLSSFPEYSLAEEVGLKKGREVHGHVITTGLVDFM	309	348	mt
AT5G09950.1	MEF7	S1	10	nad4L_41	T	VGIGNGLVNMYAKCGSIADARRVFYFMTDKD	349	379	mt
AT5G09950.1	MEF7	P1	11	nad4L_41	T	SVSWNSMITGLDQNGCFIEAVERYKSMRRHDILPG	380	414	mt
AT5G09950.1	MEF7	L1	12	nad4L_41	T	SFTLISSLSSCASLKWAKLGQQIHGESLKLGIDLN	415	449	mt
AT5G09950.1	MEF7	S1	13	nad4L_41	T	VSVSNALMTLYAETGYLNECRKIFSSMPEHD	450	480	mt
AT5G09950.1	MEF7	P1	14	nad4L_41	C	QVSWNSIIGALARSERSLPEAVVCFLNAQRAGQKLN	481	516	mt
AT5G09950.1	MEF7	L1	15	nad4L_41	T	RITFSSVLSAVSSLSFGELGKQIHGLALKNNIADE	517	551	mt
AT5G09950.1	MEF7	S1	16	nad4L_41	A	ATTENALIACYGKCGEMDGCEKIFSRMAERRD	552	583	mt
AT5G09950.1	MEF7	P1	17	nad4L_41	T	NVTWNSMISGYIHNELLAKALDLVWFMLQTGQRLD	584	618	mt
AT5G09950.1	MEF7	L1	18	nad4L_41	G	SFMYATVLSAFASVATLERGMEVHACSVRACLESD	619	653	mt
AT5G09950.1	MEF7	S1	19	nad4L_41	A	VVVGSALVDMYSKCGRLDYALRFFNTMPVRN	654	684	mt
AT5G09950.1	MEF7	P2	20	nad4L_41	T	SYSWNSMISGYARHGQGEEALKLFETMKLDGQTPPD	685	720	mt
AT5G09950.1	MEF7	L2	21	nad4L_41	T	HVTFVGVLSACSHAGLLEEGFKHFESMSDSYGLAPR	721	756	mt
AT5G09950.1	MEF7	S2	22	nad4L_41	A	IEHFSCMADVLGRAGELDKLEDFIEKMPMKPN	757	788	mt
AT5G09950.1	MEF7	E1	23	nad4L_41	T	VLIWRTVLGACCRANGRKAELGKKAAEMLFQLEPEN	789	824	mt
AT5G09950.1	MEF7	E2	24	nad4L_41	T	AVNYVLLGNMYAAGGRWEDLVKARKKMKDADVKK	825	858	mt
AT5G09950.1	MEF7	DYW	25	nad4L_41	T	EAGYSWVTMKDGVHMFVAGDKSHPDADVIYKKLKELNRKMRDAGYVPQTGFALYDLEQENKEEILSYHSEKLAVAFVLAAQRSSTLPIRIMKNLRVCGDCHSAFKYISKIEGRQIILRDSNRFHHFQDGACSCSDFW	859	995	mt
AT5G13270.1	RARE1	P1	1	accD_Athaliana_1468	C	GQVENLHLVSLSKHRKLNEAFEFLQEMDKAGVSVS	48	82	cp
AT5G13270.1	RARE1	L1	2	accD_Athaliana_1468	A	SYSYQCLFEACRELRSLSHGRLLHDRMRMGIENPS	83	117	cp
AT5G13270.1	RARE1	S1	3	accD_Athaliana_1468	G	VLLQNCVLQMYCECRSLEDADKLFDEMSELN	118	148	cp
AT5G13270.1	RARE1	P1	4	accD_Athaliana_1468	A	AVSRTTMISAYAEQGILDKAVGLFSGMLASGDKPP	149	183	cp
AT5G13270.1	RARE1	L1	5	accD_Athaliana_1468	A	SSMYTTLLKSLVNPRALDFGRQIHAHVIRAGLCSN	184	218	cp
AT5G13270.1	RARE1	S1	6	accD_Athaliana_1468	A	TSIETGIVNMYVKCGWLVGAKRVFDQMAVKK	219	249	cp
AT5G13270.1	RARE1	P1	7	accD_Athaliana_1468	G	PVACTGLMVGYTQAGRARDALKLFVDLVTEGVEWD	250	284	cp
AT5G13270.1	RARE1	L1	8	accD_Athaliana_1468	A	SFVFSVVLKACASLEELNLGKQIHACVAKLGLESE	285	319	cp
AT5G13270.1	RARE1	S1	9	accD_Athaliana_1468	A	VSVGTPLVDFYIKCSSFESACRAFQEIREPN	320	350	cp
AT5G13270.1	RARE1	P1	10	accD_Athaliana_1468	T	DVSWSAIISGYCQMSQFEEAVKTFKSLRSKNASILN	351	386	cp
AT5G13270.1	RARE1	L1	11	accD_Athaliana_1468	C	SFTYTSIFQACSVLADCNIGGQVHADAIKRSLIGS	387	421	cp
AT5G13270.1	RARE1	S1	12	accD_Athaliana_1468	G	QYGESALITMYSKCGCLDDANEVFESMDNPD	422	452	cp
AT5G13270.1	RARE1	P2	13	accD_Athaliana_1468	A	IVAWTAFISGHAYYGNASEALRLFEKMVSCGMKPN	453	487	cp
AT5G13270.1	RARE1	L2	14	accD_Athaliana_1468	G	SVTFIAVLTACSHAGLVEQGKHCLDTMLRKYNVAPT	488	523	cp
AT5G13270.1	RARE1	S2	15	accD_Athaliana_1468	C	IDHYDCMIDIYARSGLLDEALKFMKNMPFEPD	524	555	cp
AT5G13270.1	RARE1	E1	16	accD_Athaliana_1468	T	AMSWKCFLSGCWTHKNLELGEIAGEELRQLDPED	556	589	cp
AT5G13270.1	RARE1	E2	17	accD_Athaliana_1468	T	TAGYVLPFNLYTWAGKWEEAAEMMKLMNERMLKK	590	623	cp
AT5G13270.1	RARE1	DYW	18	accD_Athaliana_1468	T	ELSCSWIQEKGKIHRFIVGDKHHPQTQEIYEKLKEFDGFMEEGDMFQCNMTERREQLLDHSERLAIAFGLISVHGNAPAPIKVFKNLRACPDCHEFAKHVSLVTGHEIVIRDSRRFHHFKEGKCSCNDYW	624	752	cp
AT5G19020.1	MEF18	L1	1	nad4_1355	C	ERALVSALGSCASSNDVTCGRQIHCRVLKSGLDSN	41	75	mt
AT5G19020.1	MEF18	S1	2	nad4_1355	C	GYICNSVLNMYAKCRLLADAESVFRDHAKLD	76	106	mt
AT5G19020.1	MEF18	SS	3	nad4_1355	T	SASFNIMVDGYVRSRRLWDALKLFDVMPERS	107	137	mt
AT5G19020.1	MEF18	P1	4	nad4_1355	C	CVSYTTLIKGYAQNNQWSEAMELFREMRNLGIMLN	138	172	mt
AT5G19020.1	MEF18	L1	5	nad4_1355	C	EVTLATVISACSHLGGIWDCRMLQSLAIKLKLEGR	173	207	mt
AT5G19020.1	MEF18	S1	6	nad4_1355	A	VFVSTNLLHMYCLCLCLKDARKLFDEMPERN	208	238	mt
AT5G19020.1	MEF18	SS	7	nad4_1355	T	LVTWNVMLNGYSKAGLIEQAEELFDQITEKD	239	269	mt
AT5G19020.1	MEF18	P1	8	nad4_1355	A	IVSWGTMIDGCLRKNQLDEALVYYTEMLRCGMKPS	270	304	mt
AT5G19020.1	MEF18	L1	9	nad4_1355	A	EVMMVDLLSASARSVGSSKGLQLHGTIVKRGFDCY	305	339	mt
AT5G19020.1	MEF18	S1	10	nad4_1355	A	DFLQATIIHFYAVSNDIKLALQQFEASVKDH	340	370	mt
AT5G19020.1	MEF18	SS	11	nad4_1355	T	IASRNALIAGFVKNGMVEQAREVFDQTHDKD	371	401	mt
AT5G19020.1	MEF18	P1	12	nad4_1355	T	IFSWNAMISGYAQSLSPQLALHLFREMISSSQVKPD	402	437	mt
AT5G19020.1	MEF18	L1	13	nad4_1355	C	AITMVSVFSAISSLGSLEEGKRAHDYLNFSTIPPN	438	472	mt
AT5G19020.1	MEF18	S1	14	nad4_1355	T	DNLTAAIIDMYAKCGSIETALNIFHQTKNISSST	473	506	mt
AT5G19020.1	MEF18	P2	15	nad4_1355	C	ISPWNAIICGSATHGHAKLALDLYSDLQSLPIKPN	507	541	mt
AT5G19020.1	MEF18	L2	16	nad4_1355	C	SITFVGVLSACCHAGLVELGKTYFESMKSDHGIEPD	542	577	mt
AT5G19020.1	MEF18	S2	17	nad4_1355	G	IKHYGCMVDLLGKAGRLEEAKEMIKKMPVKAD	578	609	mt
AT5G19020.1	MEF18	E1	18	nad4_1355	A	VMIWGMLLSASRTHGNVEIAELAATELAAIDPSH	610	643	mt
AT5G19020.1	MEF18	E2	19	nad4_1355	T	GGCKVMLSNVYADAGRWEDVALVREEMRTRDVEW	644	677	mt
AT5G48910.1	LPA66	L1	1	psbF_Athaliana_76	C	ASHPSSLFPQINNCRTIRDLSQIHAVFIKSGQMRDTLAA	20	58	cp
AT5G48910.1	LPA66	S1	2	psbF_Athaliana_76	T	AEILRFCATSDLHHRDLDYAHKIFNQMPQRN	59	89	cp
AT5G48910.1	LPA66	P1	3	psbF_Athaliana_76	G	CFSWNTIIRGFSESDEDKALIAITLFYEMMSDEFVEPN	90	127	cp
AT5G48910.1	LPA66	L1	4	psbF_Athaliana_76	T	RFTFPSVLKACAKTGKIQEGKQIHGLALKYGFGGD	128	162	cp
AT5G48910.1	LPA66	S1	5	psbF_Athaliana_76	A	EFVMSNLVRMYVMCGFMKDARVLFYKNIIEK	163	193	cp
AT5G48910.1	LPA66	SS	6	psbF_Athaliana_76	C	IVLWNVMIDGYMRLGDCKAARMLFDKMRQRS	208	238	cp
AT5G48910.1	LPA66	P1	7	psbF_Athaliana_76	C	VVSWNTMISGYSLNGFFKDAVEVFREMKKGDIRPN	239	273	cp
AT5G48910.1	LPA66	L1	8	psbF_Athaliana_76	T	YVTLVSVLPAISRLGSLELGEWLHLYAEDSGIRID	274	308	cp
AT5G48910.1	LPA66	S1	9	psbF_Athaliana_76	A	DVLGSALIDMYSKCGIIEKAIHVFERLPREN	309	339	cp
AT5G48910.1	LPA66	P2	10	psbF_Athaliana_76	C	VITWSAMINGFAIHGQAGDAIDCFCKMRQAGVRPS	340	374	cp
AT5G48910.1	LPA66	L2	11	psbF_Athaliana_76	C	DVAYINLLTACSHGGLVEEGRRYFSQMVSVDGLEPR	375	410	cp
AT5G48910.1	LPA66	S2	12	psbF_Athaliana_76	G	IEHYGCMVDLLGRSGLLDEAEEFILNMPIKPD	411	442	cp
AT5G48910.1	LPA66	E1	13	psbF_Athaliana_76	T	DVIWKALLGACRMQGNVEMGKRVANILMDMVPHD	443	476	cp
AT5G48910.1	LPA66	E2	14	psbF_Athaliana_76	T	SGAYVALSNMYASQGNWSEVSEMRLRMKEKDIRK	477	510	cp
AT5G48910.1	LPA66	DYW	15	psbF_Athaliana_76	T	DPGCSLIDIDGVLHEFVVEDDSHPKAKEINSMLVEISDKLRLAGYRPITTQVLLNLEEEDKENVLHYHSEKIATAFGLISTSPGKPIRIVKNLRICEDCHSSIKLISKVYKRKITVRDRKRFHHFQDGSCSCMDYW	511	646	cp
AT5G52630.1	MEF1	L1	1	nad2_1160	A	YNQICDLLLSSARTRSTIKGLQLHGYVVKSGLSLI	15	49	mt
AT5G52630.1	MEF1	S1	2	nad2_1160	A	PLVANNLINFYSKSQLPFDSRRAFEDSPQKS	50	80	mt
AT5G52630.1	MEF1	P1	3	nad2_1160	C	STTWSSIISCFAQNELPWMSLEFLKKMMAGNLRPD	81	115	mt
AT5G52630.1	MEF1	L1	4	nad2_1160	G	DHVLPSATKSCAILSRCDIGRSVHCLSMKTGYDAD	116	150	mt
AT5G52630.1	MEF1	S1	5	nad2_1160	A	VFVGSSLVDMYAKCGEIVYARKMFDEMPQRN	151	181	mt
AT5G52630.1	MEF1	P1	6	nad2_1160	A	VVTWSGMMYGYAQMGENEEALWLFKEALFENLAVN	182	216	mt
AT5G52630.1	MEF1	L1	7	nad2_1160	T	DYSFSSVISVCANSTLLELGRQIHGLSIKSSFDSS	217	251	mt
AT5G52630.1	MEF1	S1	8	nad2_1160	C	SFVGSSLVSLYSKCGVPEGAYQVFNEVPVKN	252	282	mt
AT5G52630.1	MEF1	P2	9	nad2_1160	C	LGIWNAMLKAYAQHSHTQKVIELFKRMKLSGMKPN	283	317	mt
AT5G52630.1	MEF1	L2	10	nad2_1160	T	FITFLNVLNACSHAGLVDEGRYYFDQMKESRIEPT	318	352	mt
AT5G52630.1	MEF1	S2	11	nad2_1160	A	DKHYASLVDMLGRAGRLQEALEVITNMPIDPT	353	384	mt
AT5G52630.1	MEF1	E1	12	nad2_1160	T	ESVWGALLTSCTVHKNTELAAFAADKVFELGPVS	385	418	mt
AT5G52630.1	MEF1	E2	13	nad2_1160	T	SGMHISLSNAYAADGRFEDAAKARKLLRDRGEKK	419	452	mt
AT5G52630.1	MEF1	DYW	14	nad2_1160	T	ETGLSWVEERNKVHTFAAGERRHEKSKEIYEKLAELGEEMEKAGYIADTSYVLREVDGDEKNQTIRYHSERLAIAFGLITFPADRPIRVMKNLRVCGDCHNAIKFMSVCTRRVIIVRDNNRFHRFEDGKCSCNDYW	453	588	mt
AT5G52630.1	MEF1	L1	1	nad7_963	A	YNQICDLLLSSARTRSTIKGLQLHGYVVKSGLSLI	15	49	mt
AT5G52630.1	MEF1	S1	2	nad7_963	C	PLVANNLINFYSKSQLPFDSRRAFEDSPQKS	50	80	mt
AT5G52630.1	MEF1	P1	3	nad7_963	A	STTWSSIISCFAQNELPWMSLEFLKKMMAGNLRPD	81	115	mt
AT5G52630.1	MEF1	L1	4	nad7_963	G	DHVLPSATKSCAILSRCDIGRSVHCLSMKTGYDAD	116	150	mt
AT5G52630.1	MEF1	S1	5	nad7_963	A	VFVGSSLVDMYAKCGEIVYARKMFDEMPQRN	151	181	mt
AT5G52630.1	MEF1	P1	6	nad7_963	A	VVTWSGMMYGYAQMGENEEALWLFKEALFENLAVN	182	216	mt
AT5G52630.1	MEF1	L1	7	nad7_963	G	DYSFSSVISVCANSTLLELGRQIHGLSIKSSFDSS	217	251	mt
AT5G52630.1	MEF1	S1	8	nad7_963	G	SFVGSSLVSLYSKCGVPEGAYQVFNEVPVKN	252	282	mt
AT5G52630.1	MEF1	P2	9	nad7_963	T	LGIWNAMLKAYAQHSHTQKVIELFKRMKLSGMKPN	283	317	mt
AT5G52630.1	MEF1	L2	10	nad7_963	T	FITFLNVLNACSHAGLVDEGRYYFDQMKESRIEPT	318	352	mt
AT5G52630.1	MEF1	S2	11	nad7_963	T	DKHYASLVDMLGRAGRLQEALEVITNMPIDPT	353	384	mt
AT5G52630.1	MEF1	E1	12	nad7_963	T	ESVWGALLTSCTVHKNTELAAFAADKVFELGPVS	385	418	mt
AT5G52630.1	MEF1	E2	13	nad7_963	T	SGMHISLSNAYAADGRFEDAAKARKLLRDRGEKK	419	452	mt
AT5G52630.1	MEF1	DYW	14	nad7_963	C	ETGLSWVEERNKVHTFAAGERRHEKSKEIYEKLAELGEEMEKAGYIADTSYVLREVDGDEKNQTIRYHSERLAIAFGLITFPADRPIRVMKNLRVCGDCHNAIKFMSVCTRRVIIVRDNNRFHRFEDGKCSCNDYW	453	588	mt
AT5G52630.1	MEF1	L1	1	rps4_956	A	YNQICDLLLSSARTRSTIKGLQLHGYVVKSGLSLI	15	49	mt
AT5G52630.1	MEF1	S1	2	rps4_956	C	PLVANNLINFYSKSQLPFDSRRAFEDSPQKS	50	80	mt
AT5G52630.1	MEF1	P1	3	rps4_956	C	STTWSSIISCFAQNELPWMSLEFLKKMMAGNLRPD	81	115	mt
AT5G52630.1	MEF1	L1	4	rps4_956	T	DHVLPSATKSCAILSRCDIGRSVHCLSMKTGYDAD	116	150	mt
AT5G52630.1	MEF1	S1	5	rps4_956	A	VFVGSSLVDMYAKCGEIVYARKMFDEMPQRN	151	181	mt
AT5G52630.1	MEF1	P1	6	rps4_956	C	VVTWSGMMYGYAQMGENEEALWLFKEALFENLAVN	182	216	mt
AT5G52630.1	MEF1	L1	7	rps4_956	T	DYSFSSVISVCANSTLLELGRQIHGLSIKSSFDSS	217	251	mt
AT5G52630.1	MEF1	S1	8	rps4_956	C	SFVGSSLVSLYSKCGVPEGAYQVFNEVPVKN	252	282	mt
AT5G52630.1	MEF1	P2	9	rps4_956	A	LGIWNAMLKAYAQHSHTQKVIELFKRMKLSGMKPN	283	317	mt
AT5G52630.1	MEF1	L2	10	rps4_956	T	FITFLNVLNACSHAGLVDEGRYYFDQMKESRIEPT	318	352	mt
AT5G52630.1	MEF1	S2	11	rps4_956	T	DKHYASLVDMLGRAGRLQEALEVITNMPIDPT	353	384	mt
AT5G52630.1	MEF1	E1	12	rps4_956	A	ESVWGALLTSCTVHKNTELAAFAADKVFELGPVS	385	418	mt
AT5G52630.1	MEF1	E2	13	rps4_956	T	SGMHISLSNAYAADGRFEDAAKARKLLRDRGEKK	419	452	mt
AT5G52630.1	MEF1	DYW	14	rps4_956	T	ETGLSWVEERNKVHTFAAGERRHEKSKEIYEKLAELGEEMEKAGYIADTSYVLREVDGDEKNQTIRYHSERLAIAFGLITFPADRPIRVMKNLRVCGDCHNAIKFMSVCTRRVIIVRDNNRFHRFEDGKCSCNDYW	453	588	mt
AT5G55740.1	CRR21	P1	1	ndhD_Athaliana_409	A	STSYFHRVSSLCKNGEIKEALSLVTEMDFRNLRIG	35	69	cp
AT5G55740.1	CRR21	L1	2	ndhD_Athaliana_409	A	PEIYGEILQGCVYERDLSTGKQIHARILKNGDFYARN	70	106	cp
AT5G55740.1	CRR21	S1	3	ndhD_Athaliana_409	T	EYIETKLVIFYAKCDALEIAEVLFSKLRVRN	107	137	cp
AT5G55740.1	CRR21	P1	4	ndhD_Athaliana_409	G	VFSWAAIIGVKCRIGLCEGALMGFVEMLENEIFPD	138	172	cp
AT5G55740.1	CRR21	L1	5	ndhD_Athaliana_409	T	NFVVPNVCKACGALKWSRFGRGVHGYVVKSGLEDC	173	207	cp
AT5G55740.1	CRR21	S1	6	ndhD_Athaliana_409	A	VFVASSLADMYGKCGVLDDASKVFDEIPDRN	208	238	cp
AT5G55740.1	CRR21	P1	7	ndhD_Athaliana_409	C	AVAWNALMVGYVQNGKNEEAIRLFSDMRKQGVEPT	239	273	cp
AT5G55740.1	CRR21	L1	8	ndhD_Athaliana_409	A	RVTVSTCLSASANMGGVEEGKQSHAIAIVNGMELD	274	308	cp
AT5G55740.1	CRR21	S1	9	ndhD_Athaliana_409	G	NILGTSLLNFYCKVGLIEYAEMVFDRMFEKD	309	339	cp
AT5G55740.1	CRR21	P1	10	ndhD_Athaliana_409	C	VVTWNLIISGYVQQGLVEDAIYMCQLMRLEKLKYD	340	374	cp
AT5G55740.1	CRR21	L1	11	ndhD_Athaliana_409	G	CVTLATLMSAAARTENLKLGKEVQCYCIRHSFESD	375	409	cp
AT5G55740.1	CRR21	S1	12	ndhD_Athaliana_409	G	IVLASTVMDMYAKCGSIVDAKKVFDSTVEKD	410	440	cp
AT5G55740.1	CRR21	P1	13	ndhD_Athaliana_409	T	LILWNTLLAAYAESGLSGEALRLFYGMQLEGVPPN	441	475	cp
AT5G55740.1	CRR21	P1	14	ndhD_Athaliana_409	C	VITWNLIILSLLRNGQVDEAKDMFLQMQSSGIIPN	476	510	cp
AT5G55740.1	CRR21	P1	15	ndhD_Athaliana_409	A	LISWTTMMNGMVQNGCSEEAILFLRKMQESGLRPN	511	545	cp
AT5G55740.1	CRR21	L1	16	ndhD_Athaliana_409	A	AFSITVALSACAHLASLHIGRTIHGYIIRNLQHSSL	546	581	cp
AT5G55740.1	CRR21	S1	17	ndhD_Athaliana_409	A	VSIETSLVDMYAKCGDINKAEKVFGSKLYSE	582	612	cp
AT5G55740.1	CRR21	P2	18	ndhD_Athaliana_409	T	LPLSNAMISAYALYGNLKEAIALYRSLEGVGLKPD	613	647	cp
AT5G55740.1	CRR21	L2	19	ndhD_Athaliana_409	A	NITITNVLSACNHAGDINQAIEIFTDIVSKRSMKPC	648	683	cp
AT5G55740.1	CRR21	S2	20	ndhD_Athaliana_409	G	LEHYGLMVDLLASAGETEKALRLIEEMPFKPD	684	715	cp
AT5G55740.1	CRR21	E1	21	ndhD_Athaliana_409	G	ARMIQSLVASCNKQRKTELVDYLSRKLLESEPEN	716	749	cp
AT5G55740.1	CRR21	E2	22	ndhD_Athaliana_409	A	SGNYVTISNAYAVEGSWDEVVKMREMMKAKGLKK	750	783	cp
AT5G55740.1	CRR21	E+	23	ndhD_Athaliana_409	T	KPGCSWIQITGEEGVHVFVANDKTHTRINEIQMMLALLLYDMGTGSK	784	830	cp
AT5G59200.1	OTP80	L1	1	rpl23_Athaliana_88	A	RKTLISVLRSCKNIAHVPSIHAKIIRTFHDQD	29	60	cp
AT5G59200.1	OTP80	S1	2	rpl23_Athaliana_88	T	AFVVFELIRVCSTLDSVDYAYDVFSYVSNPN	61	91	cp
AT5G59200.1	OTP80	P1	3	rpl23_Athaliana_88	G	VYLYTAMIDGFVSSGRSADGVSLYHRMIHNSVLPD	92	126	cp
AT5G59200.1	OTP80	L1	4	rpl23_Athaliana_88	T	NYVITSVLKACDLKVCREIHAQVLKLGFGSS	127	157	cp
AT5G59200.1	OTP80	S1	5	rpl23_Athaliana_88	C	RSVGLKMMEIYGKSGELVNAKKMFDEMPDRD	158	188	cp
AT5G59200.1	OTP80	P1	6	rpl23_Athaliana_88	G	HVAATVMINCYSECGFIKEALELFQDVKIKD	189	219	cp
AT5G59200.1	OTP80	P1	7	rpl23_Athaliana_88	A	TVCWTAMIDGLVRNKEMNKALELFREMQMENVSAN	220	254	cp
AT5G59200.1	OTP80	L1	8	rpl23_Athaliana_88	A	EFTAVCVLSACSDLGALELGRWVHSFVENQRMELS	255	289	cp
AT5G59200.1	OTP80	S1	9	rpl23_Athaliana_88	T	NFVGNALINMYSRCGDINEARRVFRVMRDKD	290	320	cp
AT5G59200.1	OTP80	P2	10	rpl23_Athaliana_88	C	VISYNTMISGLAMHGASVEAINEFRDMVNRGFRPN	321	355	cp
AT5G59200.1	OTP80	L2	11	rpl23_Athaliana_88	A	QVTLVALLNACSHGGLLDIGLEVFNSMKRVFNVEPQ	356	391	cp
AT5G59200.1	OTP80	S2	12	rpl23_Athaliana_88	G	IEHYGCIVDLLGRVGRLEEAYRFIENIPIEPD	392	423	cp
AT5G59200.1	OTP80	E1	13	rpl23_Athaliana_88	G	HIMLGTLLSACKIHGNMELGEKIAKRLFESENPD	424	457	cp
AT5G59200.1	OTP80	E2	14	rpl23_Athaliana_88	A	SGTYVLLSNLYASSGKWKESTEIRESMRDSGIEK	458	491	cp
AT5G59200.1	OTP80	E+	15	rpl23_Athaliana_88	T	EPGCSTIEVDNQIHEFLVGDIAHPHKEAIYQRLQELNRILRFKENQIDIIMGF	492	544	cp
AT5G66520.1	CREF7	L1	1	ndhB_Athaliana_1254	T	EHNLYETMSCLQRCSKQEELKQIHARMLKTGLMQDSYA	11	48	cp
AT5G66520.1	CREF7	S1	2	ndhB_Athaliana_1254	T	ITKFLSFCISSTSSDFLPYAQIVFDGFDRPD	49	79	cp
AT5G66520.1	CREF7	P1	3	ndhB_Athaliana_1254	T	TFLWNLMIRGFSCSDEPERSLLLYQRMLCSSAPHN	80	114	cp
AT5G66520.1	CREF7	L1	4	ndhB_Athaliana_1254	T	AYTFPSLLKACSNLSAFEETTQIHAQITKLGYEND	115	149	cp
AT5G66520.1	CREF7	S1	5	ndhB_Athaliana_1254	T	VYAVNSLINSYAVTGNFKLAHLLFDRIPEPD	150	180	cp
AT5G66520.1	CREF7	SS	6	ndhB_Athaliana_1254	T	DVSWNSVIKGYVKAGKMDIALTLFRKMAEKN	181	211	cp
AT5G66520.1	CREF7	P1	7	ndhB_Athaliana_1254	G	AISWTTMISGYVQADMNKEALQLFHEMQNSDVEPD	212	246	cp
AT5G66520.1	CREF7	L1	8	ndhB_Athaliana_1254	G	NVSLANALSACAQLGALEQGKWIHSYLNKTRIRMD	247	281	cp
AT5G66520.1	CREF7	S1	9	ndhB_Athaliana_1254	A	SVLGCVLIDMYAKCGEMEEALEVFKNIKKKS	282	312	cp
AT5G66520.1	CREF7	P2	10	ndhB_Athaliana_1254	A	VQAWTALISGYAYHGHGREAISKFMEMQKMGIKPN	313	347	cp
AT5G66520.1	CREF7	L2	11	ndhB_Athaliana_1254	A	VITFTAVLTACSYTGLVEEGKLIFYSMERDYNLKPT	348	383	cp
AT5G66520.1	CREF7	S2	12	ndhB_Athaliana_1254	A	IEHYGCIVDLLGRAGLLDEAKRFIQEMPLKPN	384	415	cp
AT5G66520.1	CREF7	E1	13	ndhB_Athaliana_1254	C	AVIWGALLKACRIHKNIELGEEIGEILIAIDPYH	416	449	cp
AT5G66520.1	CREF7	E2	14	ndhB_Athaliana_1254	T	GGRYVHKANIHAMDKKWDKAAETRRLMKEQGVAK	450	483	cp
AT5G66520.1	CREF7	DYW	15	ndhB_Athaliana_1254	C	VPGCSTISLEGTTHEFLAGDRSHPEIEKIQSKWRIMRRKLEENGYVPELEEMLLDLVDDDEREAIVHQHSEKLAITYGLIKTKPGTIIRIMKNLRVCKDCHKVTKLISKIYKRDIVMRDRTRFHHFRDGKCSCGDYW	484	620	cp
AT2G35030.1	COD1	SS	1	cox2_253	C	VPQPEWLIGELCKVGKIAEARKLFDGLPERD	46	76	mt
AT2G35030.1	COD1	SS	2	cox2_253	T	VVTWTHVITGYIKLGDMREARELFDRVDSRKN	77	108	mt
AT2G35030.1	COD1	SS	3	cox2_253	A	VVTWTAMVSGYLRSKQLSIAEMLFQEMPERN	109	139	mt
AT2G35030.1	COD1	SS	4	cox2_253	C	VVSWNTMIDGYAQSGRIDKALELFDEMPERN	140	170	mt
AT2G35030.1	COD1	SS	5	cox2_253	T	IVSWNSMVKALVQRGRIDEAMNLFERMPRRD	171	201	mt
AT2G35030.1	COD1	SS	6	cox2_253	A	VVSWTAMVDGLAKNGKVDEARRLFDCMPERN	202	232	mt
AT2G35030.1	COD1	SS	7	cox2_253	T	IISWNAMITGYAQNNRIDEADQLFQVMPERD	233	263	mt
AT2G35030.1	COD1	SS	8	cox2_253	C	FASWNTMITGFIRNREMNKACGLFDRMPEKN	264	294	mt
AT2G35030.1	COD1	P1	9	cox2_253	G	VISWTTMITGYVENKENEEALNVFSKMLRDGSVKPN	295	330	mt
AT2G35030.1	COD1	L1	10	cox2_253	A	VGTYVSILSACSDLAGLVEGQQIHQLISKSVHQKN	331	365	mt
AT2G35030.1	COD1	S1	11	cox2_253	G	EIVTSALLNMYSKSGELIAARKMFDNGLVCQRD	366	398	mt
AT2G35030.1	COD1	P2	12	cox2_253	A	LISWNSMIAVYAHHGHGKEAIEMYNQMRKHGFKPS	399	433	mt
AT2G35030.1	COD1	L2	13	cox2_253	T	AVTYLNLLFACSHAGLVEKGMEFFKDLVRDESLPLR	434	469	mt
AT2G35030.1	COD1	S2	14	cox2_253	T	EEHYTCLVDLCGRAGRLKDVTNFINCDDARLS	470	501	mt
AT2G35030.1	COD1	E1	15	cox2_253	C	RSFYGAILSACNVHNEVSIAKEVVKKVLETGSDD	502	535	mt
AT2G35030.1	COD1	E2	16	cox2_253	T	AGTYVLMSNIYAANGKREEAAEMRMKMKEKGLKK	536	569	mt
AT2G35030.1	COD1	E+	17	cox2_253	T	QPGCSWVKVGKQNHLFVVGDKSHPQFEALDSILSDLRNKMRKNKNVTSDAEEAEFLVI	570	627	mt
AT2G35030.1	COD1	SS	1	cox2_698	A	VPQPEWLIGELCKVGKIAEARKLFDGLPERD	46	76	mt
AT2G35030.1	COD1	SS	2	cox2_698	A	VVTWTHVITGYIKLGDMREARELFDRVDSRKN	77	108	mt
AT2G35030.1	COD1	SS	3	cox2_698	C	VVTWTAMVSGYLRSKQLSIAEMLFQEMPERN	109	139	mt
AT2G35030.1	COD1	SS	4	cox2_698	T	VVSWNTMIDGYAQSGRIDKALELFDEMPERN	140	170	mt
AT2G35030.1	COD1	SS	5	cox2_698	A	IVSWNSMVKALVQRGRIDEAMNLFERMPRRD	171	201	mt
AT2G35030.1	COD1	SS	6	cox2_698	A	VVSWTAMVDGLAKNGKVDEARRLFDCMPERN	202	232	mt
AT2G35030.1	COD1	SS	7	cox2_698	T	IISWNAMITGYAQNNRIDEADQLFQVMPERD	233	263	mt
AT2G35030.1	COD1	SS	8	cox2_698	C	FASWNTMITGFIRNREMNKACGLFDRMPEKN	264	294	mt
AT2G35030.1	COD1	P1	9	cox2_698	A	VISWTTMITGYVENKENEEALNVFSKMLRDGSVKPN	295	330	mt
AT2G35030.1	COD1	L1	10	cox2_698	T	VGTYVSILSACSDLAGLVEGQQIHQLISKSVHQKN	331	365	mt
AT2G35030.1	COD1	S1	11	cox2_698	G	EIVTSALLNMYSKSGELIAARKMFDNGLVCQRD	366	398	mt
AT2G35030.1	COD1	P2	12	cox2_698	C	LISWNSMIAVYAHHGHGKEAIEMYNQMRKHGFKPS	399	433	mt
AT2G35030.1	COD1	L2	13	cox2_698	C	AVTYLNLLFACSHAGLVEKGMEFFKDLVRDESLPLR	434	469	mt
AT2G35030.1	COD1	S2	14	cox2_698	T	EEHYTCLVDLCGRAGRLKDVTNFINCDDARLS	470	501	mt
AT2G35030.1	COD1	E1	15	cox2_698	T	RSFYGAILSACNVHNEVSIAKEVVKKVLETGSDD	502	535	mt
AT2G35030.1	COD1	E2	16	cox2_698	T	AGTYVLMSNIYAANGKREEAAEMRMKMKEKGLKK	536	569	mt
AT2G35030.1	COD1	E+	17	cox2_698	A	QPGCSWVKVGKQNHLFVVGDKSHPQFEALDSILSDLRNKMRKNKNVTSDAEEAEFLVI	570	627	mt
AT2G35030.1	COD1	SS	1	nad4_1129	T	VPQPEWLIGELCKVGKIAEARKLFDGLPERD	46	76	mt
AT2G35030.1	COD1	SS	2	nad4_1129	G	VVTWTHVITGYIKLGDMREARELFDRVDSRKN	77	108	mt
AT2G35030.1	COD1	SS	3	nad4_1129	A	VVTWTAMVSGYLRSKQLSIAEMLFQEMPERN	109	139	mt
AT2G35030.1	COD1	SS	4	nad4_1129	G	VVSWNTMIDGYAQSGRIDKALELFDEMPERN	140	170	mt
AT2G35030.1	COD1	SS	5	nad4_1129	C	IVSWNSMVKALVQRGRIDEAMNLFERMPRRD	171	201	mt
AT2G35030.1	COD1	SS	6	nad4_1129	A	VVSWTAMVDGLAKNGKVDEARRLFDCMPERN	202	232	mt
AT2G35030.1	COD1	SS	7	nad4_1129	C	IISWNAMITGYAQNNRIDEADQLFQVMPERD	233	263	mt
AT2G35030.1	COD1	SS	8	nad4_1129	C	FASWNTMITGFIRNREMNKACGLFDRMPEKN	264	294	mt
AT2G35030.1	COD1	P1	9	nad4_1129	A	VISWTTMITGYVENKENEEALNVFSKMLRDGSVKPN	295	330	mt
AT2G35030.1	COD1	L1	10	nad4_1129	T	VGTYVSILSACSDLAGLVEGQQIHQLISKSVHQKN	331	365	mt
AT2G35030.1	COD1	S1	11	nad4_1129	G	EIVTSALLNMYSKSGELIAARKMFDNGLVCQRD	366	398	mt
AT2G35030.1	COD1	P2	12	nad4_1129	C	LISWNSMIAVYAHHGHGKEAIEMYNQMRKHGFKPS	399	433	mt
AT2G35030.1	COD1	L2	13	nad4_1129	C	AVTYLNLLFACSHAGLVEKGMEFFKDLVRDESLPLR	434	469	mt
AT2G35030.1	COD1	S2	14	nad4_1129	G	EEHYTCLVDLCGRAGRLKDVTNFINCDDARLS	470	501	mt
AT2G35030.1	COD1	E1	15	nad4_1129	A	RSFYGAILSACNVHNEVSIAKEVVKKVLETGSDD	502	535	mt
AT2G35030.1	COD1	E2	16	nad4_1129	A	AGTYVLMSNIYAANGKREEAAEMRMKMKEKGLKK	536	569	mt
AT2G35030.1	COD1	E+	17	nad4_1129	T	QPGCSWVKVGKQNHLFVVGDKSHPQFEALDSILSDLRNKMRKNKNVTSDAEEAEFLVI	570	627	mt
AT1G17630.1	CWM1	S1	1	ccmB_428	G	GSLAANLISVYARLGLLLDARNVFETVSLVLLSD	89	122	mt
AT1G17630.1	CWM1	P1	2	ccmB_428	T	LRLWNSILKANVSHGLYENALELYRGMRQRGLTGD	123	157	mt
AT1G17630.1	CWM1	L1	3	ccmB_428	G	GYILPLILRACRYLGRFGLCRAFHTQVIQIGLKEN	158	192	mt
AT1G17630.1	CWM1	S1	4	ccmB_428	G	LHVVNELLTLYPKAGRMGDAYNLFVEMPVRN	193	223	mt
AT1G17630.1	CWM1	P1	5	ccmB_428	T	RMSWNVMIKGFSQEYDCESAVKIFEWMQREEFKPD	224	258	mt
AT1G17630.1	CWM1	P1	6	ccmB_428	A	EVTWTSVLSCHSQCGKFEDVLKYFHLMRMSGNAVS	259	293	mt
AT1G17630.1	CWM1	L1	7	ccmB_428	T	GEALAVFFSVCAELEALSIAEKVHGYVIKGGFEEY	294	328	mt
AT1G17630.1	CWM1	P1	8	ccmB_428	T	LPSRNALIHVYGKQGKVKDAEHLFRQIRNKG	329	359	mt
AT1G17630.1	CWM1	P1	9	ccmB_428	C	IESWNSLITSFVDAGKLDEALSLFSELEEMNHVCNVKAN	360	398	mt
AT1G17630.1	CWM1	P1	10	ccmB_428	A	VVTWTSVIKGCNVQGRGDDSLEYFRQMQFSKVLAN	399	433	mt
AT1G17630.1	CWM1	L1	11	ccmB_428	T	SVTICCILSICAELPALNLGREIHGHVIRTSMSEN	434	468	mt
AT1G17630.1	CWM1	S1	12	ccmB_428	T	ILVQNALVNMYAKCGLLSEGSLVFEAIRDKD	469	499	mt
AT1G17630.1	CWM1	P2	13	ccmB_428	C	LISWNSIIKGYGMHGFAEKALSMFDRMISSGFHPD	500	534	mt
AT1G17630.1	CWM1	L2	14	ccmB_428	T	GIALVAVLSACSHAGLVEKGREIFYSMSKRFGLEPQ	535	570	mt
AT1G17630.1	CWM1	S2	15	ccmB_428	C	QEHYACIVDLLGRVGFLKEASEIVKNMPMEPK	571	602	mt
AT1G17630.1	CWM1	E1	16	ccmB_428	G	VCVLGALLNSCRMHKNVDIAEGIASQLSVLEPER	603	636	mt
AT1G17630.1	CWM1	E2	17	ccmB_428	T	TGSYMLLSNIYSAGGRWEESANVRALAKKKDLKK	637	670	mt
AT1G17630.1	CWM1	E+	18	ccmB_428	T	VSGSSWIEVKKKKYKFSSGSIVQSEFETIYPVLEDLVSHMLKKGPTHDGNNYEDDLDLWTA	671	731	mt
AT1G17630.1	CWM1	S1	1	nad5_598	T	GSLAANLISVYARLGLLLDARNVFETVSLVLLSD	89	122	mt
AT1G17630.1	CWM1	P1	2	nad5_598	T	LRLWNSILKANVSHGLYENALELYRGMRQRGLTGD	123	157	mt
AT1G17630.1	CWM1	L1	3	nad5_598	T	GYILPLILRACRYLGRFGLCRAFHTQVIQIGLKEN	158	192	mt
AT1G17630.1	CWM1	S1	4	nad5_598	T	LHVVNELLTLYPKAGRMGDAYNLFVEMPVRN	193	223	mt
AT1G17630.1	CWM1	P1	5	nad5_598	C	RMSWNVMIKGFSQEYDCESAVKIFEWMQREEFKPD	224	258	mt
AT1G17630.1	CWM1	P1	6	nad5_598	A	EVTWTSVLSCHSQCGKFEDVLKYFHLMRMSGNAVS	259	293	mt
AT1G17630.1	CWM1	L1	7	nad5_598	A	GEALAVFFSVCAELEALSIAEKVHGYVIKGGFEEY	294	328	mt
AT1G17630.1	CWM1	P1	8	nad5_598	C	LPSRNALIHVYGKQGKVKDAEHLFRQIRNKG	329	359	mt
AT1G17630.1	CWM1	P1	9	nad5_598	C	IESWNSLITSFVDAGKLDEALSLFSELEEMNHVCNVKAN	360	398	mt
AT1G17630.1	CWM1	P1	10	nad5_598	A	VVTWTSVIKGCNVQGRGDDSLEYFRQMQFSKVLAN	399	433	mt
AT1G17630.1	CWM1	L1	11	nad5_598	T	SVTICCILSICAELPALNLGREIHGHVIRTSMSEN	434	468	mt
AT1G17630.1	CWM1	S1	12	nad5_598	T	ILVQNALVNMYAKCGLLSEGSLVFEAIRDKD	469	499	mt
AT1G17630.1	CWM1	P2	13	nad5_598	T	LISWNSIIKGYGMHGFAEKALSMFDRMISSGFHPD	500	534	mt
AT1G17630.1	CWM1	L2	14	nad5_598	T	GIALVAVLSACSHAGLVEKGREIFYSMSKRFGLEPQ	535	570	mt
AT1G17630.1	CWM1	S2	15	nad5_598	T	QEHYACIVDLLGRVGFLKEASEIVKNMPMEPK	571	602	mt
AT1G17630.1	CWM1	E1	16	nad5_598	G	VCVLGALLNSCRMHKNVDIAEGIASQLSVLEPER	603	636	mt
AT1G17630.1	CWM1	E2	17	nad5_598	C	TGSYMLLSNIYSAGGRWEESANVRALAKKKDLKK	637	670	mt
AT1G17630.1	CWM1	E+	18	nad5_598	T	VSGSSWIEVKKKKYKFSSGSIVQSEFETIYPVLEDLVSHMLKKGPTHDGNNYEDDLDLWTA	671	731	mt
AT1G17630.1	CWM1	S1	1	ccmC_463	C	GSLAANLISVYARLGLLLDARNVFETVSLVLLSD	89	122	mt
AT1G17630.1	CWM1	P1	2	ccmC_463	C	LRLWNSILKANVSHGLYENALELYRGMRQRGLTGD	123	157	mt
AT1G17630.1	CWM1	L1	3	ccmC_463	G	GYILPLILRACRYLGRFGLCRAFHTQVIQIGLKEN	158	192	mt
AT1G17630.1	CWM1	S1	4	ccmC_463	G	LHVVNELLTLYPKAGRMGDAYNLFVEMPVRN	193	223	mt
AT1G17630.1	CWM1	P1	5	ccmC_463	C	RMSWNVMIKGFSQEYDCESAVKIFEWMQREEFKPD	224	258	mt
AT1G17630.1	CWM1	P1	6	ccmC_463	T	EVTWTSVLSCHSQCGKFEDVLKYFHLMRMSGNAVS	259	293	mt
AT1G17630.1	CWM1	L1	7	ccmC_463	T	GEALAVFFSVCAELEALSIAEKVHGYVIKGGFEEY	294	328	mt
AT1G17630.1	CWM1	P1	8	ccmC_463	C	LPSRNALIHVYGKQGKVKDAEHLFRQIRNKG	329	359	mt
AT1G17630.1	CWM1	P1	9	ccmC_463	T	IESWNSLITSFVDAGKLDEALSLFSELEEMNHVCNVKAN	360	398	mt
AT1G17630.1	CWM1	P1	10	ccmC_463	A	VVTWTSVIKGCNVQGRGDDSLEYFRQMQFSKVLAN	399	433	mt
AT1G17630.1	CWM1	L1	11	ccmC_463	T	SVTICCILSICAELPALNLGREIHGHVIRTSMSEN	434	468	mt
AT1G17630.1	CWM1	S1	12	ccmC_463	T	ILVQNALVNMYAKCGLLSEGSLVFEAIRDKD	469	499	mt
AT1G17630.1	CWM1	P2	13	ccmC_463	T	LISWNSIIKGYGMHGFAEKALSMFDRMISSGFHPD	500	534	mt
AT1G17630.1	CWM1	L2	14	ccmC_463	C	GIALVAVLSACSHAGLVEKGREIFYSMSKRFGLEPQ	535	570	mt
AT1G17630.1	CWM1	S2	15	ccmC_463	A	QEHYACIVDLLGRVGFLKEASEIVKNMPMEPK	571	602	mt
AT1G17630.1	CWM1	E1	16	ccmC_463	A	VCVLGALLNSCRMHKNVDIAEGIASQLSVLEPER	603	636	mt
AT1G17630.1	CWM1	E2	17	ccmC_463	T	TGSYMLLSNIYSAGGRWEESANVRALAKKKDLKK	637	670	mt
AT1G17630.1	CWM1	E+	18	ccmC_463	T	VSGSSWIEVKKKKYKFSSGSIVQSEFETIYPVLEDLVSHMLKKGPTHDGNNYEDDLDLWTA	671	731	mt
AT1G32415.1	CWM2	SS	1	ccmC_575	C	FSNEEALILRRLSEGGLVHARHLLDKIPQRGSINR	42	76	mt
AT1G32415.1	CWM2	SS	2	ccmC_575	A	VVYWTSLLSKYAKTGYLDEARVLFEVMPERN	77	107	mt
AT1G32415.1	CWM2	SS	3	ccmC_575	T	IVTCNAMLTGYVKCRRMNEAWTLFREMPKN	108	137	mt
AT1G32415.1	CWM2	SS	4	ccmC_575	C	VVSWTVMLTALCDDGRSEDAVELFDEMPERN	138	168	mt
AT1G32415.1	CWM2	SS	5	ccmC_575	A	VVSWNTLVTGLIRNGDMEKAKQVFDAMPSRD	169	199	mt
AT1G32415.1	CWM2	SS	6	ccmC_575	A	VVSWNAMIKGYIENDGMEEAKLLFGDMSEKN	200	230	mt
AT1G32415.1	CWM2	SS	7	ccmC_575	T	VVTWTSMVYGYCRYGDVREAYRLFCEMPERN	231	261	mt
AT1G32415.1	CWM2	P1	8	ccmC_575	A	IVSWTAMISGFAWNELYREALMLFLEMKKDVDAVSPNGE	262	300	mt
AT1G32415.1	CWM2	L1	9	ccmC_575	C	TLISLAYACGGLGVEFRRLGEQLHAQVISNGWETVDHD	301	338	mt
AT1G32415.1	CWM2	S1	10	ccmC_575	A	GRLAKSLVHMYASSGLIASAQSLLNESFD	339	367	mt
AT1G32415.1	CWM2	SS	11	ccmC_575	T	LQSCNIIINRYLKNGDLERAETLFERVKSLHD	368	399	mt
AT1G32415.1	CWM2	SS	12	ccmC_575	G	KVSWTSMIDGYLEAGDVSRAFGLFQKLHDKD	400	430	mt
AT1G32415.1	CWM2	P1	13	ccmC_575	T	GVTWTVMISGLVQNELFAEAASLLSDMVRCGLKPL	431	465	mt
AT1G32415.1	CWM2	L1	14	ccmC_575	T	NSTYSVLLSSAGATSNLDQGKHIHCVIAKTTACYDPD	466	502	mt
AT1G32415.1	CWM2	S1	15	ccmC_575	C	LILQNSLVSMYAKCGAIEDAYEIFAKMVQKD	503	533	mt
AT1G32415.1	CWM2	P2	16	ccmC_575	C	TVSWNSMIMGLSHHGLADKALNLFKEMLDSGKKPN	534	568	mt
AT1G32415.1	CWM2	L2	17	ccmC_575	T	SVTFLGVLSACSHSGLITRGLELFKAMKETYSIQPG	569	604	mt
AT1G32415.1	CWM2	S2	18	ccmC_575	A	IDHYISMIDLLGRAGKLKEAEEFISALPFTPDHTVY	605	640	mt
AT1G32415.1	CWM2	E1	19	ccmC_575	T	GALLGLCGLNWRDKDAEGIAERAAMRLLELDPVN	641	674	mt
AT1G32415.1	CWM2	E2	20	ccmC_575	G	APGHVALCNVYAGLGRHDMEKEMRKEMGIKGVKK	675	708	mt
AT1G32415.1	CWM2	E+	21	ccmC_575	C	TPGCSWVVVNGRANVFLSGDKSASEAAQMVLPIFCGNEMLEEEEEKPLSLCHC	709	761	mt
AT4G32430.1	GRS1	L1	1	nad6_103	T	MDEVTLCLALKACRGDLKRGCQIHGFSTTSGFTSF	76	110	mt
AT4G32430.1	GRS1	S1	2	nad6_103	G	VCVSNAVMGMYRKAGRFDNALCIFENLVDPD	111	141	mt
AT4G32430.1	GRS1	P1	3	nad6_103	T	VVSWNTILSGFDDNQIALNFVVRMKSAGVVFD	142	173	mt
AT4G32430.1	GRS1	L1	4	nad6_103	T	AFTYSTALSFCVGSEGFLLGLQLQSTVVKTGLESD	174	208	mt
AT4G32430.1	GRS1	S1	5	nad6_103	T	LVVGNSFITMYSRSGSFRGARRVFDEMSFKD	209	239	mt
AT4G32430.1	GRS1	P1	6	nad6_103	C	MISWNSLLSGLSQEGTFGFEAVVIFRDMMREGVELD	240	275	mt
AT4G32430.1	GRS1	L1	7	nad6_103	C	HVSFTSVITTCCHETDLKLARQIHGLCIKRGYESL	276	310	mt
AT4G32430.1	GRS1	S1	8	nad6_103	C	LEVGNILMSRYSKCGVLEAVKSVFHQMSERN	311	341	mt
AT4G32430.1	GRS1	P1	9	nad6_103	A	VVSWTTMISSNKDDAVSIFLNMRFDGVYPN	342	371	mt
AT4G32430.1	GRS1	L1	10	nad6_103	T	EVTFVGLINAVKCNEQIKEGLKIHGLCIKTGFVSE	372	406	mt
AT4G32430.1	GRS1	S1	11	nad6_103	C	PSVGNSFITLYAKFEALEDAKKAFEDITFRE	407	437	mt
AT4G32430.1	GRS1	P1	12	nad6_103	C	IISWNAMISGFAQNGFSHEALKMFLSAAAETMPN	438	471	mt
AT4G32430.1	GRS1	L1	13	nad6_103	C	EYTFGSVLNAIAFAEDISVKQGQRCHAHLLKLGLNSC	472	508	mt
AT4G32430.1	GRS1	S1	14	nad6_103	A	PVVSSALLDMYAKRGNIDESEKVFNEMSQKN	509	539	mt
AT4G32430.1	GRS1	P2	15	nad6_103	G	QFVWTSIISAYSSHGDFETVMNLFHKMIKENVAPD	540	574	mt
AT4G32430.1	GRS1	L2	16	nad6_103	T	LVTFLSVLTACNRKGMVDKGYEIFNMMIEVYNLEPS	575	610	mt
AT4G32430.1	GRS1	S2	17	nad6_103	C	HEHYSCMVDMLGRAGRLKEAEELMSEVPGGPG	611	642	mt
AT4G32430.1	GRS1	E1	18	nad6_103	T	ESMLQSMLGSCRLHGNVKMGAKVAELAMEMKPEL	643	676	mt
AT4G32430.1	GRS1	E2	19	nad6_103	T	SGSYVQMYNIYAEKEEWDKAAEIRKAMRKKNVSK	677	710	mt
AT4G32430.1	GRS1	E+	20	nad6_103	T	EAGFSWIDVGDTEGSLTMQGFSSGDKSHPKSDEIYRMVEIIGLEMNLEGKVAV	711	763	mt
AT4G32430.1	GRS1	L1	1	rps4_377	T	MDEVTLCLALKACRGDLKRGCQIHGFSTTSGFTSF	76	110	mt
AT4G32430.1	GRS1	S1	2	rps4_377	A	VCVSNAVMGMYRKAGRFDNALCIFENLVDPD	111	141	mt
AT4G32430.1	GRS1	P1	3	rps4_377	T	VVSWNTILSGFDDNQIALNFVVRMKSAGVVFD	142	173	mt
AT4G32430.1	GRS1	L1	4	rps4_377	T	AFTYSTALSFCVGSEGFLLGLQLQSTVVKTGLESD	174	208	mt
AT4G32430.1	GRS1	S1	5	rps4_377	C	LVVGNSFITMYSRSGSFRGARRVFDEMSFKD	209	239	mt
AT4G32430.1	GRS1	P1	6	rps4_377	C	MISWNSLLSGLSQEGTFGFEAVVIFRDMMREGVELD	240	275	mt
AT4G32430.1	GRS1	L1	7	rps4_377	T	HVSFTSVITTCCHETDLKLARQIHGLCIKRGYESL	276	310	mt
AT4G32430.1	GRS1	S1	8	rps4_377	C	LEVGNILMSRYSKCGVLEAVKSVFHQMSERN	311	341	mt
AT4G32430.1	GRS1	P1	9	rps4_377	A	VVSWTTMISSNKDDAVSIFLNMRFDGVYPN	342	371	mt
AT4G32430.1	GRS1	L1	10	rps4_377	A	EVTFVGLINAVKCNEQIKEGLKIHGLCIKTGFVSE	372	406	mt
AT4G32430.1	GRS1	S1	11	rps4_377	G	PSVGNSFITLYAKFEALEDAKKAFEDITFRE	407	437	mt
AT4G32430.1	GRS1	P1	12	rps4_377	C	IISWNAMISGFAQNGFSHEALKMFLSAAAETMPN	438	471	mt
AT4G32430.1	GRS1	L1	13	rps4_377	A	EYTFGSVLNAIAFAEDISVKQGQRCHAHLLKLGLNSC	472	508	mt
AT4G32430.1	GRS1	S1	14	rps4_377	A	PVVSSALLDMYAKRGNIDESEKVFNEMSQKN	509	539	mt
AT4G32430.1	GRS1	P2	15	rps4_377	G	QFVWTSIISAYSSHGDFETVMNLFHKMIKENVAPD	540	574	mt
AT4G32430.1	GRS1	L2	16	rps4_377	G	LVTFLSVLTACNRKGMVDKGYEIFNMMIEVYNLEPS	575	610	mt
AT4G32430.1	GRS1	S2	17	rps4_377	C	HEHYSCMVDMLGRAGRLKEAEELMSEVPGGPG	611	642	mt
AT4G32430.1	GRS1	E1	18	rps4_377	A	ESMLQSMLGSCRLHGNVKMGAKVAELAMEMKPEL	643	676	mt
AT4G32430.1	GRS1	E2	19	rps4_377	G	SGSYVQMYNIYAEKEEWDKAAEIRKAMRKKNVSK	677	710	mt
AT4G32430.1	GRS1	E+	20	rps4_377	C	EAGFSWIDVGDTEGSLTMQGFSSGDKSHPKSDEIYRMVEIIGLEMNLEGKVAV	711	763	mt
AT4G32430.1	GRS1	L1	1	nad4L_55	T	MDEVTLCLALKACRGDLKRGCQIHGFSTTSGFTSF	76	110	mt
AT4G32430.1	GRS1	S1	2	nad4L_55	T	VCVSNAVMGMYRKAGRFDNALCIFENLVDPD	111	141	mt
AT4G32430.1	GRS1	P1	3	nad4L_55	A	VVSWNTILSGFDDNQIALNFVVRMKSAGVVFD	142	173	mt
AT4G32430.1	GRS1	L1	4	nad4L_55	T	AFTYSTALSFCVGSEGFLLGLQLQSTVVKTGLESD	174	208	mt
AT4G32430.1	GRS1	S1	5	nad4L_55	T	LVVGNSFITMYSRSGSFRGARRVFDEMSFKD	209	239	mt
AT4G32430.1	GRS1	P1	6	nad4L_55	T	MISWNSLLSGLSQEGTFGFEAVVIFRDMMREGVELD	240	275	mt
AT4G32430.1	GRS1	L1	7	nad4L_55	C	HVSFTSVITTCCHETDLKLARQIHGLCIKRGYESL	276	310	mt
AT4G32430.1	GRS1	S1	8	nad4L_55	T	LEVGNILMSRYSKCGVLEAVKSVFHQMSERN	311	341	mt
AT4G32430.1	GRS1	P1	9	nad4L_55	A	VVSWTTMISSNKDDAVSIFLNMRFDGVYPN	342	371	mt
AT4G32430.1	GRS1	L1	10	nad4L_55	T	EVTFVGLINAVKCNEQIKEGLKIHGLCIKTGFVSE	372	406	mt
AT4G32430.1	GRS1	S1	11	nad4L_55	T	PSVGNSFITLYAKFEALEDAKKAFEDITFRE	407	437	mt
AT4G32430.1	GRS1	P1	12	nad4L_55	T	IISWNAMISGFAQNGFSHEALKMFLSAAAETMPN	438	471	mt
AT4G32430.1	GRS1	L1	13	nad4L_55	T	EYTFGSVLNAIAFAEDISVKQGQRCHAHLLKLGLNSC	472	508	mt
AT4G32430.1	GRS1	S1	14	nad4L_55	A	PVVSSALLDMYAKRGNIDESEKVFNEMSQKN	509	539	mt
AT4G32430.1	GRS1	P2	15	nad4L_55	G	QFVWTSIISAYSSHGDFETVMNLFHKMIKENVAPD	540	574	mt
AT4G32430.1	GRS1	L2	16	nad4L_55	G	LVTFLSVLTACNRKGMVDKGYEIFNMMIEVYNLEPS	575	610	mt
AT4G32430.1	GRS1	S2	17	nad4L_55	T	HEHYSCMVDMLGRAGRLKEAEELMSEVPGGPG	611	642	mt
AT4G32430.1	GRS1	E1	18	nad4L_55	A	ESMLQSMLGSCRLHGNVKMGAKVAELAMEMKPEL	643	676	mt
AT4G32430.1	GRS1	E2	19	nad4L_55	T	SGSYVQMYNIYAEKEEWDKAAEIRKAMRKKNVSK	677	710	mt
AT4G32430.1	GRS1	E+	20	nad4L_55	T	EAGFSWIDVGDTEGSLTMQGFSSGDKSHPKSDEIYRMVEIIGLEMNLEGKVAV	711	763	mt
AT4G32430.1	GRS1	L1	1	nad1_265	T	MDEVTLCLALKACRGDLKRGCQIHGFSTTSGFTSF	76	110	mt
AT4G32430.1	GRS1	S1	2	nad1_265	T	VCVSNAVMGMYRKAGRFDNALCIFENLVDPD	111	141	mt
AT4G32430.1	GRS1	P1	3	nad1_265	A	VVSWNTILSGFDDNQIALNFVVRMKSAGVVFD	142	173	mt
AT4G32430.1	GRS1	L1	4	nad1_265	T	AFTYSTALSFCVGSEGFLLGLQLQSTVVKTGLESD	174	208	mt
AT4G32430.1	GRS1	S1	5	nad1_265	G	LVVGNSFITMYSRSGSFRGARRVFDEMSFKD	209	239	mt
AT4G32430.1	GRS1	P1	6	nad1_265	T	MISWNSLLSGLSQEGTFGFEAVVIFRDMMREGVELD	240	275	mt
AT4G32430.1	GRS1	L1	7	nad1_265	T	HVSFTSVITTCCHETDLKLARQIHGLCIKRGYESL	276	310	mt
AT4G32430.1	GRS1	S1	8	nad1_265	A	LEVGNILMSRYSKCGVLEAVKSVFHQMSERN	311	341	mt
AT4G32430.1	GRS1	P1	9	nad1_265	A	VVSWTTMISSNKDDAVSIFLNMRFDGVYPN	342	371	mt
AT4G32430.1	GRS1	L1	10	nad1_265	G	EVTFVGLINAVKCNEQIKEGLKIHGLCIKTGFVSE	372	406	mt
AT4G32430.1	GRS1	S1	11	nad1_265	T	PSVGNSFITLYAKFEALEDAKKAFEDITFRE	407	437	mt
AT4G32430.1	GRS1	P1	12	nad1_265	C	IISWNAMISGFAQNGFSHEALKMFLSAAAETMPN	438	471	mt
AT4G32430.1	GRS1	L1	13	nad1_265	T	EYTFGSVLNAIAFAEDISVKQGQRCHAHLLKLGLNSC	472	508	mt
AT4G32430.1	GRS1	S1	14	nad1_265	G	PVVSSALLDMYAKRGNIDESEKVFNEMSQKN	509	539	mt
AT4G32430.1	GRS1	P2	15	nad1_265	G	QFVWTSIISAYSSHGDFETVMNLFHKMIKENVAPD	540	574	mt
AT4G32430.1	GRS1	L2	16	nad1_265	T	LVTFLSVLTACNRKGMVDKGYEIFNMMIEVYNLEPS	575	610	mt
AT4G32430.1	GRS1	S2	17	nad1_265	C	HEHYSCMVDMLGRAGRLKEAEELMSEVPGGPG	611	642	mt
AT4G32430.1	GRS1	E1	18	nad1_265	G	ESMLQSMLGSCRLHGNVKMGAKVAELAMEMKPEL	643	676	mt
AT4G32430.1	GRS1	E2	19	nad1_265	C	SGSYVQMYNIYAEKEEWDKAAEIRKAMRKKNVSK	677	710	mt
AT4G32430.1	GRS1	E+	20	nad1_265	T	EAGFSWIDVGDTEGSLTMQGFSSGDKSHPKSDEIYRMVEIIGLEMNLEGKVAV	711	763	mt
AT4G14170.1	MEF32	P1	1	nad1_571	T	IFSWNIIIGEFSRSGFASKSIDLFLRMWRESCVRPD	98	133	mt
AT4G14170.1	MEF32	L1	2	nad1_571	T	DFTLPLILRACSASREAKSGDLIHVLCLKLGFSSS	134	168	mt
AT4G14170.1	MEF32	S1	3	nad1_571	G	LFVSSALVIMYVDMGKLLHARKLFDDMPVRD	169	199	mt
AT4G14170.1	MEF32	P1	4	nad1_571	G	SVLYTAMFGGYVQQGEAMLGLAMFREMGYSGFALD	200	234	mt
AT4G14170.1	MEF32	L1	5	nad1_571	T	SVVMVSLLMACGQLGALKHGKSVHGWCIRRCSCLG	235	269	mt
AT4G14170.1	MEF32	S1	6	nad1_571	T	LNLGNAITDMYVKCSILDYAHTVFVNMSRRD	270	300	mt
AT4G14170.1	MEF32	P2	7	nad1_571	A	VISWSSLILGYGLDGDVVMSFKLFDEMLKEGIEPN	301	335	mt
AT4G14170.1	MEF32	L2	8	nad1_571	T	AVTFLGVLSACAHGGLVEKSWLYFRLMQEYNIVPE	336	370	mt
AT4G14170.1	MEF32	S2	9	nad1_571	G	LKHYASVADCMSRAGLLEEAEKFLEDMPVKPD	371	402	mt
AT4G14170.1	MEF32	E1	10	nad1_571	T	EAVMGAVLSGCKVYGNVEVGERVARELIQLKPRK	403	436	mt
AT4G14170.1	MEF32	E2	11	nad1_571	T	ASYYVTLAGLYSAAGRFDEAESLRQWMKEKQISK	437	470	mt
AT4G14170.1	MEF32	P1	1	ccmB_569	T	IFSWNIIIGEFSRSGFASKSIDLFLRMWRESCVRPD	98	133	mt
AT4G14170.1	MEF32	L1	2	ccmB_569	T	DFTLPLILRACSASREAKSGDLIHVLCLKLGFSSS	134	168	mt
AT4G14170.1	MEF32	S1	3	ccmB_569	G	LFVSSALVIMYVDMGKLLHARKLFDDMPVRD	169	199	mt
AT4G14170.1	MEF32	P1	4	ccmB_569	G	SVLYTAMFGGYVQQGEAMLGLAMFREMGYSGFALD	200	234	mt
AT4G14170.1	MEF32	L1	5	ccmB_569	T	SVVMVSLLMACGQLGALKHGKSVHGWCIRRCSCLG	235	269	mt
AT4G14170.1	MEF32	S1	6	ccmB_569	T	LNLGNAITDMYVKCSILDYAHTVFVNMSRRD	270	300	mt
AT4G14170.1	MEF32	P2	7	ccmB_569	A	VISWSSLILGYGLDGDVVMSFKLFDEMLKEGIEPN	301	335	mt
AT4G14170.1	MEF32	L2	8	ccmB_569	T	AVTFLGVLSACAHGGLVEKSWLYFRLMQEYNIVPE	336	370	mt
AT4G14170.1	MEF32	S2	9	ccmB_569	T	LKHYASVADCMSRAGLLEEAEKFLEDMPVKPD	371	402	mt
AT4G14170.1	MEF32	E1	10	ccmB_569	C	EAVMGAVLSGCKVYGNVEVGERVARELIQLKPRK	403	436	mt
AT4G14170.1	MEF32	E2	11	ccmB_569	C	ASYYVTLAGLYSAAGRFDEAESLRQWMKEKQISK	437	470	mt
AT4G14170.1	MEF32	P1	1	cox2_27	A	IFSWNIIIGEFSRSGFASKSIDLFLRMWRESCVRPD	98	133	mt
AT4G14170.1	MEF32	L1	2	cox2_27	T	DFTLPLILRACSASREAKSGDLIHVLCLKLGFSSS	134	168	mt
AT4G14170.1	MEF32	S1	3	cox2_27	G	LFVSSALVIMYVDMGKLLHARKLFDDMPVRD	169	199	mt
AT4G14170.1	MEF32	P1	4	cox2_27	G	SVLYTAMFGGYVQQGEAMLGLAMFREMGYSGFALD	200	234	mt
AT4G14170.1	MEF32	L1	5	cox2_27	T	SVVMVSLLMACGQLGALKHGKSVHGWCIRRCSCLG	235	269	mt
AT4G14170.1	MEF32	S1	6	cox2_27	T	LNLGNAITDMYVKCSILDYAHTVFVNMSRRD	270	300	mt
AT4G14170.1	MEF32	P2	7	cox2_27	A	VISWSSLILGYGLDGDVVMSFKLFDEMLKEGIEPN	301	335	mt
AT4G14170.1	MEF32	L2	8	cox2_27	T	AVTFLGVLSACAHGGLVEKSWLYFRLMQEYNIVPE	336	370	mt
AT4G14170.1	MEF32	S2	9	cox2_27	T	LKHYASVADCMSRAGLLEEAEKFLEDMPVKPD	371	402	mt
AT4G14170.1	MEF32	E1	10	cox2_27	C	EAVMGAVLSGCKVYGNVEVGERVARELIQLKPRK	403	436	mt
AT4G14170.1	MEF32	E2	11	cox2_27	C	ASYYVTLAGLYSAAGRFDEAESLRQWMKEKQISK	437	470	mt
AT3G26782.1	MEF14	P1	1	matR_1895	A	VFSWNSVIADLARSGDSAEALLAFSSMRKLSLYPT	41	75	mt
AT3G26782.1	MEF14	L1	2	matR_1895	G	RSSFPCAIKACSSLFDIFSGKQTHQQAFVFGYQSD	76	110	mt
AT3G26782.1	MEF14	S1	3	matR_1895	T	IFVSSALIVMYSTCGKLEDARKVFDEIPKRN	111	141	50.5	mt
AT3G26782.1	MEF14	P1	4	matR_1895	A	IVSWTSMIRGYDLNGNALDAVSLFKDLLVDENDDDDAMFLD	142	182	mt
AT3G26782.1	MEF14	L1	5	matR_1895	C	SMGLVSVISACSRVPAKGLTESIHSFVIKRGFDRG	183	217	mt
AT3G26782.1	MEF14	S1	6	matR_1895	T	VSVGNTLLDAYAKGGEGGVAVARKIFDQIVDKD	218	250	mt
AT3G26782.1	MEF14	P1	7	matR_1895	C	RVSYNSIMSVYAQSGMSNEAFEVFRRLVKNKVVTFN	251	286	mt
AT3G26782.1	MEF14	L1	8	matR_1895	C	AITLSTVLLAVSHSGALRIGKCIHDQVIRMGLEDD	287	321	mt
AT3G26782.1	MEF14	S1	9	matR_1895	A	VIVGTSIIDMYCKCGRVETARKAFDRMKNKN	322	352	mt
AT3G26782.1	MEF14	P2	10	matR_1895	A	VRSWTAMIAGYGMHGHAAKALELFPAMIDSGVRPN	353	387	mt
AT3G26782.1	MEF14	L2	11	matR_1895	A	YITFVSVLAACSHAGLHVEGWRWFNAMKGRFGVEPG	388	423	mt
AT3G26782.1	MEF14	S2	12	matR_1895	G	LEHYGCMVDLLGRAGFLQKAYDLIQRMKMKPD	424	455	mt
AT3G26782.1	MEF14	E1	13	matR_1895	A	SIIWSSLLAACRIHKNVELAEISVARLFELDSSN	456	489	mt
AT3G26782.1	MEF14	E2	14	matR_1895	C	CGYYMLLSHIYADAGRWKDVERVRMIMKNRGLVK	490	523	mt
AT3G26782.1	MEF14	DYW	15	matR_1895	T	PPGFSLLELNGEVHVFLIGDEEHPQREKIYEFLAELNRKLLEAGYVSNTSSVCHDVDEEEKEMTLRVHSEKLAIAFGIMNTVPGSTVNVVKNLRVCSDCHNVIKLISKIVDREFVVRDAKRFHHFKDGGCSCGDYW	524	659	mt
AT3G18020.1	PPME	P	1	nad1_898	A	AYWRRRIHSICAVRRNPDEALRILDGLCLRGYRPD	55	89	mt
AT3G18020.1	PPME	P	2	nad1_898	T	SLNLSSVIHSLCDAGRFDEAHRRFLLFLASGFIPD	90	124	mt
AT3G18020.1	PPME	Pi	3	nad1_898	C	ERTCNVIIARLLYSRSPVSTLGVIHRLIGFKKEFVPS	125	161	mt
AT3G18020.1	PPME	P	4	nad1_898	A	LTNYNRLMNQLCTIYRVIDAHKLVFDMRNRGHLPD	162	196	mt
AT3G18020.1	PPME	P	5	nad1_898	A	VVTFTTLIGGYCEIRELEVAHKVFDEMRVCGIRPN	197	231	mt
AT3G18020.1	PPME	P	6	nad1_898	T	SLTLSVLIGGFLKMRDVETGRKLMKELWEYMKNETDTSMK	232	271	mt
AT3G18020.1	PPME	P	7	nad1_898	T	AAAFANLVDSMCREGYFNDIFEIAENMSLCESVNV	272	306	mt
AT3G18020.1	PPME	P	8	nad1_898	A	EFAYGHMIDSLCRYRRNHGAARIVYIMKSKGLKPR	307	341	mt
AT3G18020.1	PPME	P	9	nad1_898	A	RTSYNAIIHGLCKDGGCMRAYQLLEEGSEFEFFPS	342	376	mt
AT3G18020.1	PPME	P	10	nad1_898	T	EYTYKLLMESLCKELDTGKARNVLELMLRKEGADR	377	411	mt
AT3G18020.1	PPME	P	11	nad1_898	G	TRIYNIYLRGLCVMDNPTEILNVLVSMLQGDCRPD	412	446	mt
AT3G18020.1	PPME	P	12	nad1_898	G	EYTLNTVINGLCKMGRVDDAMKVLDDMMTGKFCAPD	447	482	mt
AT3G18020.1	PPME	P	13	nad1_898	G	AVTLNTVMCGLLAQGRAEEALDVLNRVMPENKIKPG	483	518	mt
AT3G18020.1	PPME	P	14	nad1_898	A	VVAYNAVIRGLFKLHKGDEAMSVFGQLEKASVTAD	519	553	mt
AT3G18020.1	PPME	P	15	nad1_898	C	STTYAIIIDGLCVTNKVDMAKKFWDDVIWPSGRHD	554	588	mt
AT3G18020.1	PPME	P	16	nad1_898	T	AFVYAAFLKGLCQSGYLSDACHFLYDLADSGAIPN	589	623	mt
AT3G18020.1	PPME	P	17	nad1_898	T	VVCYNTVIAECSRSGLKREAYQILEEMRKNGQAPD	624	658	mt
AT3G18020.1	PPME	P	1	nad1_937	T	AYWRRRIHSICAVRRNPDEALRILDGLCLRGYRPD	55	89	mt
AT3G18020.1	PPME	P	2	nad1_937	A	SLNLSSVIHSLCDAGRFDEAHRRFLLFLASGFIPD	90	124	mt
AT3G18020.1	PPME	Pi	3	nad1_937	T	ERTCNVIIARLLYSRSPVSTLGVIHRLIGFKKEFVPS	125	161	mt
AT3G18020.1	PPME	P	4	nad1_937	C	LTNYNRLMNQLCTIYRVIDAHKLVFDMRNRGHLPD	162	196	mt
AT3G18020.1	PPME	P	5	nad1_937	A	VVTFTTLIGGYCEIRELEVAHKVFDEMRVCGIRPN	197	231	mt
AT3G18020.1	PPME	P	6	nad1_937	T	SLTLSVLIGGFLKMRDVETGRKLMKELWEYMKNETDTSMK	232	271	mt
AT3G18020.1	PPME	P	7	nad1_937	T	AAAFANLVDSMCREGYFNDIFEIAENMSLCESVNV	272	306	mt
AT3G18020.1	PPME	P	8	nad1_937	A	EFAYGHMIDSLCRYRRNHGAARIVYIMKSKGLKPR	307	341	mt
AT3G18020.1	PPME	P	9	nad1_937	G	RTSYNAIIHGLCKDGGCMRAYQLLEEGSEFEFFPS	342	376	mt
AT3G18020.1	PPME	P	10	nad1_937	C	EYTYKLLMESLCKELDTGKARNVLELMLRKEGADR	377	411	mt
AT3G18020.1	PPME	P	11	nad1_937	T	TRIYNIYLRGLCVMDNPTEILNVLVSMLQGDCRPD	412	446	mt
AT3G18020.1	PPME	P	12	nad1_937	C	EYTLNTVINGLCKMGRVDDAMKVLDDMMTGKFCAPD	447	482	mt
AT3G18020.1	PPME	P	13	nad1_937	G	AVTLNTVMCGLLAQGRAEEALDVLNRVMPENKIKPG	483	518	mt
AT3G18020.1	PPME	P	14	nad1_937	G	VVAYNAVIRGLFKLHKGDEAMSVFGQLEKASVTAD	519	553	mt
AT3G18020.1	PPME	P	15	nad1_937	G	STTYAIIIDGLCVTNKVDMAKKFWDDVIWPSGRHD	554	588	mt
AT3G18020.1	PPME	P	16	nad1_937	T	AFVYAAFLKGLCQSGYLSDACHFLYDLADSGAIPN	589	623	mt
AT3G18020.1	PPME	P	17	nad1_937	A	VVCYNTVIAECSRSGLKREAYQILEEMRKNGQAPD	624	658	mt
chr11:F:5877235-5878644	SMK1	L1	1	nad7-836	A	AGRLSGLLRRCAAAGAVRPGEQAHARAVVGGWLPD	6	40	mt
chr11:F:5877235-5878644	SMK1	S1	2	nad7-836	T	ATLETDLVLMYCRCGERRRARRVFDGMRAPS	41	71	mt
chr11:F:5877235-5878644	SMK1	L1	3	nad7-836	T	GYSVPAVVRACAELPDAVLGGVIHGFAVRLGLMGN	103	137	mt
chr11:F:5877235-5878644	SMK1	S1	4	nad7-836	G	VVVAAALLDMYAKAGFLDDAVRVFDEMTERD	138	168	mt
chr11:F:5877235-5878644	SMK1	P1	5	nad7-836	T	AVVWNCMVAGYARAGRAVETFEIFSRAQVEAVNMVNG	169	205	mt
chr11:F:5877235-5878644	SMK1	L1	6	nad7-836	G	LQAVPSVLNICAKEGELMKGREIHGRMVRCLAFDSD	206	241	mt
chr11:F:5877235-5878644	SMK1	S1	7	nad7-836	C	IAVGNALINMYAKCGRVNVSQAVFSGMQQRD	242	272	mt
chr11:F:5877235-5878644	SMK1	P2	8	nad7-836	A	VVSWSTMIHSYSIHGKGEQALKVYMEMLSEGVKPN	273	307	mt
chr11:F:5877235-5878644	SMK1	L2	9	nad7-836	A	WITFTSVLSSCSHSGLVTEGRKIFESMTKVHGVHPA	308	343	mt
chr11:F:5877235-5878644	SMK1	S2	10	nad7-836	T	AEHYACMVDLLGRAGAIEEAVGLIRKMPMEPC	344	375	mt
chr11:F:5877235-5878644	SMK1	E1	11	nad7-836	G	ASVWGALLSACAMHNNVDVGEIAAFRLFELEEGS	376	409	mt
chr11:F:5877235-5878644	SMK1	E2	12	nad7-836	T	ASNYVTLCGIYDAVGQSDGVAGLRSRMRELGMVK	410	443	mt
chr12:F:9785347-9787107	OGR1	L1	1	ccmC-C458	G	ALSLSFALKASARCSDAHTTVQLHALVLRLGVAAD	111	145	mt
chr12:F:9785347-9787107	OGR1	S1	2	ccmC-C458	G	VRLLTTLLDSYAKCGDLASARKVFDEMTVRD	146	176	mt
chr12:F:9785347-9787107	OGR1	P1	3	ccmC-C458	C	VATWNSLLAGLAQGTEPNLALALFHRLANSFQELPSREEPN	177	217	mt
chr12:F:9785347-9787107	OGR1	L1	4	ccmC-C458	T	EVTIVAALSACAQIGLLKDGMYVHEFAKRFGLDRN	218	252	mt
chr12:F:9785347-9787107	OGR1	S1	5	ccmC-C458	C	VRVCNSLIDMYSKCGSLSRALDVFHSIKPEDQT	253	285	mt
chr12:F:9785347-9787107	OGR1	P2	6	ccmC-C458	C	LVSYNAAIQAHSMHGHGGDALRLFDEMPTRIEPD	286	319	mt
chr12:F:9785347-9787107	OGR1	L2	7	ccmC-C458	T	GVTYLAVLCGCNHSGLVDDGLRVFNSMRVAPN	320	351	mt
chr12:F:9785347-9787107	OGR1	S2	8	ccmC-C458	A	MKHYGTIVDLLGRAGRLTEAYDTVISMPFPAD	352	383	mt
chr12:F:9785347-9787107	OGR1	E1	9	ccmC-C458	T	IVLWQTLLGAAKMHGVVELAELAANKLAELGSNV	384	417	mt
chr12:F:9785347-9787107	OGR1	E2	10	ccmC-C458	T	DGDYVLLSNVYASKARWMDVGRVRDTMRSNDVRK	418	451	mt
chr12:F:9785347-9787107	OGR1	DYW	11	ccmC-C458	T	VPGFSYTEIDGVMHKFINGDKEHPRWQEIYRALEDIVSRISELGYEPETSNVLHDIGEEEKQYALCYHSEKLAIAFGLIATPPGETLRVIKNLRICGDCHVVAKLISKAYGRVIVIRDRARFHRFEDGQCSCRDYW	452	587	mt
chr12:F:9785347-9787107	OGR1	L1	1	cox2-C167	G	ALSLSFALKASARCSDAHTTVQLHALVLRLGVAAD	111	145	mt
chr12:F:9785347-9787107	OGR1	S1	2	cox2-C167	G	VRLLTTLLDSYAKCGDLASARKVFDEMTVRD	146	176	mt
chr12:F:9785347-9787107	OGR1	P1	3	cox2-C167	T	VATWNSLLAGLAQGTEPNLALALFHRLANSFQELPSREEPN	177	217	mt
chr12:F:9785347-9787107	OGR1	L1	4	cox2-C167	T	EVTIVAALSACAQIGLLKDGMYVHEFAKRFGLDRN	218	252	mt
chr12:F:9785347-9787107	OGR1	S1	5	cox2-C167	T	VRVCNSLIDMYSKCGSLSRALDVFHSIKPEDQT	253	285	mt
chr12:F:9785347-9787107	OGR1	P2	6	cox2-C167	T	LVSYNAAIQAHSMHGHGGDALRLFDEMPTRIEPD	286	319	mt
chr12:F:9785347-9787107	OGR1	L2	7	cox2-C167	C	GVTYLAVLCGCNHSGLVDDGLRVFNSMRVAPN	320	351	mt
chr12:F:9785347-9787107	OGR1	S2	8	cox2-C167	G	MKHYGTIVDLLGRAGRLTEAYDTVISMPFPAD	352	383	mt
chr12:F:9785347-9787107	OGR1	E1	9	cox2-C167	T	IVLWQTLLGAAKMHGVVELAELAANKLAELGSNV	384	417	mt
chr12:F:9785347-9787107	OGR1	E2	10	cox2-C167	A	DGDYVLLSNVYASKARWMDVGRVRDTMRSNDVRK	418	451	mt
chr12:F:9785347-9787107	OGR1	DYW	11	cox2-C167	T	VPGFSYTEIDGVMHKFINGDKEHPRWQEIYRALEDIVSRISELGYEPETSNVLHDIGEEEKQYALCYHSEKLAIAFGLIATPPGETLRVIKNLRICGDCHVVAKLISKAYGRVIVIRDRARFHRFEDGQCSCRDYW	452	587	mt
chr12:F:9785347-9787107	OGR1	L1	1	cox3-C572	T	ALSLSFALKASARCSDAHTTVQLHALVLRLGVAAD	111	145	mt
chr12:F:9785347-9787107	OGR1	S1	2	cox3-C572	G	VRLLTTLLDSYAKCGDLASARKVFDEMTVRD	146	176	mt
chr12:F:9785347-9787107	OGR1	P1	3	cox3-C572	C	VATWNSLLAGLAQGTEPNLALALFHRLANSFQELPSREEPN	177	217	mt
chr12:F:9785347-9787107	OGR1	L1	4	cox3-C572	T	EVTIVAALSACAQIGLLKDGMYVHEFAKRFGLDRN	218	252	mt
chr12:F:9785347-9787107	OGR1	S1	5	cox3-C572	A	VRVCNSLIDMYSKCGSLSRALDVFHSIKPEDQT	253	285	mt
chr12:F:9785347-9787107	OGR1	P2	6	cox3-C572	C	LVSYNAAIQAHSMHGHGGDALRLFDEMPTRIEPD	286	319	mt
chr12:F:9785347-9787107	OGR1	L2	7	cox3-C572	T	GVTYLAVLCGCNHSGLVDDGLRVFNSMRVAPN	320	351	mt
chr12:F:9785347-9787107	OGR1	S2	8	cox3-C572	A	MKHYGTIVDLLGRAGRLTEAYDTVISMPFPAD	352	383	mt
chr12:F:9785347-9787107	OGR1	E1	9	cox3-C572	A	IVLWQTLLGAAKMHGVVELAELAANKLAELGSNV	384	417	mt
chr12:F:9785347-9787107	OGR1	E2	10	cox3-C572	A	DGDYVLLSNVYASKARWMDVGRVRDTMRSNDVRK	418	451	mt
chr12:F:9785347-9787107	OGR1	DYW	11	cox3-C572	G	VPGFSYTEIDGVMHKFINGDKEHPRWQEIYRALEDIVSRISELGYEPETSNVLHDIGEEEKQYALCYHSEKLAIAFGLIATPPGETLRVIKNLRICGDCHVVAKLISKAYGRVIVIRDRARFHRFEDGQCSCRDYW	452	587	mt
chr12:F:9785347-9787107	OGR1	L1	1	nad2-C1457	G	ALSLSFALKASARCSDAHTTVQLHALVLRLGVAAD	111	145	mt
chr12:F:9785347-9787107	OGR1	S1	2	nad2-C1457	G	VRLLTTLLDSYAKCGDLASARKVFDEMTVRD	146	176	mt
chr12:F:9785347-9787107	OGR1	P1	3	nad2-C1457	C	VATWNSLLAGLAQGTEPNLALALFHRLANSFQELPSREEPN	177	217	mt
chr12:F:9785347-9787107	OGR1	L1	4	nad2-C1457	A	EVTIVAALSACAQIGLLKDGMYVHEFAKRFGLDRN	218	252	mt
chr12:F:9785347-9787107	OGR1	S1	5	nad2-C1457	C	VRVCNSLIDMYSKCGSLSRALDVFHSIKPEDQT	253	285	mt
chr12:F:9785347-9787107	OGR1	P2	6	nad2-C1457	T	LVSYNAAIQAHSMHGHGGDALRLFDEMPTRIEPD	286	319	mt
chr12:F:9785347-9787107	OGR1	L2	7	nad2-C1457	C	GVTYLAVLCGCNHSGLVDDGLRVFNSMRVAPN	320	351	mt
chr12:F:9785347-9787107	OGR1	S2	8	nad2-C1457	A	MKHYGTIVDLLGRAGRLTEAYDTVISMPFPAD	352	383	mt
chr12:F:9785347-9787107	OGR1	E1	9	nad2-C1457	G	IVLWQTLLGAAKMHGVVELAELAANKLAELGSNV	384	417	mt
chr12:F:9785347-9787107	OGR1	E2	10	nad2-C1457	T	DGDYVLLSNVYASKARWMDVGRVRDTMRSNDVRK	418	451	mt
chr12:F:9785347-9787107	OGR1	DYW	11	nad2-C1457	T	VPGFSYTEIDGVMHKFINGDKEHPRWQEIYRALEDIVSRISELGYEPETSNVLHDIGEEEKQYALCYHSEKLAIAFGLIATPPGETLRVIKNLRICGDCHVVAKLISKAYGRVIVIRDRARFHRFEDGQCSCRDYW	452	587	mt
chr12:F:9785347-9787107	OGR1	L1	1	nad4-C401	G	ALSLSFALKASARCSDAHTTVQLHALVLRLGVAAD	111	145	mt
chr12:F:9785347-9787107	OGR1	S1	2	nad4-C401	A	VRLLTTLLDSYAKCGDLASARKVFDEMTVRD	146	176	mt
chr12:F:9785347-9787107	OGR1	P1	3	nad4-C401	T	VATWNSLLAGLAQGTEPNLALALFHRLANSFQELPSREEPN	177	217	mt
chr12:F:9785347-9787107	OGR1	L1	4	nad4-C401	C	EVTIVAALSACAQIGLLKDGMYVHEFAKRFGLDRN	218	252	mt
chr12:F:9785347-9787107	OGR1	S1	5	nad4-C401	G	VRVCNSLIDMYSKCGSLSRALDVFHSIKPEDQT	253	285	mt
chr12:F:9785347-9787107	OGR1	P2	6	nad4-C401	C	LVSYNAAIQAHSMHGHGGDALRLFDEMPTRIEPD	286	319	mt
chr12:F:9785347-9787107	OGR1	L2	7	nad4-C401	C	GVTYLAVLCGCNHSGLVDDGLRVFNSMRVAPN	320	351	mt
chr12:F:9785347-9787107	OGR1	S2	8	nad4-C401	G	MKHYGTIVDLLGRAGRLTEAYDTVISMPFPAD	352	383	mt
chr12:F:9785347-9787107	OGR1	E1	9	nad4-C401	T	IVLWQTLLGAAKMHGVVELAELAANKLAELGSNV	384	417	mt
chr12:F:9785347-9787107	OGR1	E2	10	nad4-C401	G	DGDYVLLSNVYASKARWMDVGRVRDTMRSNDVRK	418	451	mt
chr12:F:9785347-9787107	OGR1	DYW	11	nad4-C401	T	VPGFSYTEIDGVMHKFINGDKEHPRWQEIYRALEDIVSRISELGYEPETSNVLHDIGEEEKQYALCYHSEKLAIAFGLIATPPGETLRVIKNLRICGDCHVVAKLISKAYGRVIVIRDRARFHRFEDGQCSCRDYW	452	587	mt
chr12:F:9785347-9787107	OGR1	L1	1	nad4-C416	C	ALSLSFALKASARCSDAHTTVQLHALVLRLGVAAD	111	145	mt
chr12:F:9785347-9787107	OGR1	S1	2	nad4-C416	A	VRLLTTLLDSYAKCGDLASARKVFDEMTVRD	146	176	mt
[truncated: 421 more rows]
