# Supplementary material for: The Pentatricopeptide Repeat Protein MEF100 Is Required for the Editing of Four Mitochondrial Editing Sites in Arabidopsis
Source: Cells. 2021 Feb 22;10(2):468. doi: 10.3390/cells10020468 (PMC7926422; doi:10.3390/cells10020468)
Supplement: Supplementary file 1 [file cells-10-00468-s001.zip › cells-1079802-SI-layout/Table S3.xlsx]

## Sheet: Sheet1
Table S3. Conservation of the amino acid 5 and last in MEF100 orthologs and the editing sites recognised by MEF100 in Arabidopsis. A dot corresponds to a conserved combination of amino acids compared to a consensus sequence and dashes ('---') to the loss of a PPR motif
	MEF100 PPR motifs																				Editing sites
	type	S1	SS	P1	L1	S1	P1	L1	S1	P1	L1	S1	P1	L1	S1	P2	L2	S2	E1	E2
	number	1	2	3	4	5	6	7	8	9	10	11	12	13	14	15	16	17	18	19	ccmFN	nd1	nd4	nd7	Species genome
	5th and last amino acids	N-D	N-S	S-S	G-N	T-N	T-N	P-N	S-D	N-D	P-Y	N-D	T-D	A-S	N-D	T-D	I-G	A-D	K-N	V-K
	Brassica rapa	.	N-N	N-N	G-D	N-N	.	.	.	.	.	.	.	.	.	.	.	.	.	.	t	c	c	c	Brassica rapa
	Arabidopsis thaliana	.	N-N	N-N	G-D	N-N	.	.	.	.	.	.	.	.	.	.	.	.	.	.	c	c	c	c	Arabidopsis thaliana
	Carica papaya	---	---	---	.	.	.	.	.	.	.	.	.	.	.	.	.	.	.	.	c	c	c	c	Carica papaya
	Gossypium raimondii	---	.	N-N	.	.	.	.	.	N-G	.	.	.	.	.	.	.	.	.	I-K	t	c	c	c	Gossypium raimondii
	Gossypium arboreum	---	.	N-N	.	.	.	.	.	N-G	P-S	.	.	.	.	.	.	.	.	I-K	t	c	c	c	Gossypium arboreum
	Glycine max	L-D	.	.	.	A-N	.	.	.	.	.	.	.	.	.	.	.	.	.	.	c	c	c	c	Glycine max
	Medicago truncatula	.	.	.	.	.	.	.	.	.	.	.	.	.	.	.	.	.	.	.	c	c	c	c	Medicago truncatula
	Populus trichocarpa	.	.	T-S	.	T-Y	S-N	.	.	.	.	.	.	.	.	.	.	.	.	.	c	c	c	t	Populus tremula
	Citrullus lanatus	.	N-N	.	.	.	.	.	.	.	P-C	.	.	A-L	N-N	.	I-A	.	.	.	c	c	c	t	Citrullus lanatus
	Ziziphus jujuba	.	.	.	G-D	T-S	.	.	.	.	.	.	.	S-H	.	.	I-S	.	.	.	c	c	c	c	Ziziphus jujuba
	Malus domestica	.	N-N	.	.	.	.	.	S-N	.	.	.	.	.	.	.	.	.	.	.	c	c	c	c	Malus domestica
	Vitis vinifera	.	.	S-N	.	.	.	.	.	.	.	.	.	.	.	.	.	.	.	.	c	c	c	c	Vitis vinifera
	Dorcoceras hygrometricum	.	.	.	G-D	.	.	.	.	.	.	.	.	S-S	N-N	.	V-R	.	K-D	.	c	c	t	t	Dorcoceras hygrometricum
	Utricularia gibba	.	.	.	G-D	.	.	.	.	.	P-N	.	.	S-A	N-S	.	I-V	.	K-D	.	c	c	t	t	Utricularia reniformis
	Erythranthe guttata	.	N-T	.	G-D	.	.	.	.	.	.	.	.	S-S	N-N	.	.	.	K-D	.	c	c	t	t	Erythranthe guttata
	Solanum pennellii	.	T-S	.	.	.	.	.	S-H	.	.	.	.	.	N-N	.	I-S	.	K-D	.	c	c	t	t	Solanum pennellii
	Capsicum annuum	.	T-S	.	.	.	.	.	S-H	.	.	.	.	.	N-N	.	I-S	.	K-D	.	c	c	t	t	Capsicum annuum
	Nicotiana sylvestris	.	.	.	.	.	.	.	S-H	.	.	.	.	.	N-S	.	I-S	.	K-D	.	c	c	t	t	Nicotiana sylvestris
	Ipomoea nil	.	.	.	.	.	.	.	S-H	.	P-H	.	.	S-S	N-N	.	.	T-D	K-D	.	c	c	t	t	Ipomoea nil
	Helianthus annuus	.	.	.	.	.	.	.	.	.	P-H	.	.	.	N-N	.	.	.	K-D	I-K	c	c	c	c	Helianthus annuus
	Daucus carota	---	.	.	.	.	.	.	.	.	.	.	.	S-S	N-N	.	.	.	.	.	c	c	c	c	Daucus carota
	Beta vulgaris	.	.	N-T	A-N	.	.	S-N	S-N	.	.	.	.	S-S	.	.	L-G	G-D	.	I-K	t	c	t	t	Beta vulgaris
	Nelumbo nucifera	.	N-T	S-N	G-D	.	.	.	.	.	.	.	.	.	.	.	.	.	.	.	c	c	c	c	Nelumbo nucifera
	Zea mays	---	---	---	---	---	---	---	---	.	P-H	.	.	P-F	N-C	.	.	.	K-D	.	c	t	t	c	Zea mays
	Sorghum bicolor	---	---	---	---	---	---	---	---	.	P-H	.	.	A-F	N-C	.	.	.	K-D	.	c	t	t	c	Sorghum bicolor
	Oryza sativa	---	---	---	---	---	---	---	---	.	P-H	.	.	A-F	N-C	.	V-G	.	K-D	.	c	t	t	c	Oryza sativa
	Triticum aestivum	---	---	---	---	---	---	---	---	.	P-H	.	.	A-F	.	.	.	.	K-D	.	t	t	t	c	Triticum aestivum
	Phoenix dactylifera	---	C-D	A-D	G-H	A-S	T-T	P-S	.	.	P-H	.	.	A-F	.	.	.	.	K-D	.	c	t	t	c	Phoenix dactylifera
	Spirodela polyrhiza	---	---	---	G-S	A-N	A-N	.	.	.	P-F	.	.	A-F	.	.	.	.	K-D	M-K	t	t	t	c	Spirodela polyrhiza
	Zostera marina	L-D	N-H	T-R	G-T	D-N	A-N	.	C-D	.	S-Y	.	.	A-F	.	.	.	G-D	K-D	.	t	t	t	c	Zostera marina
